# Supplementary material for: A family of diastereomeric dodecanuclear coordination cages based on inversion of chirality of individual triangular cyclic helicate faces
Source: Chem Sci. 2020 Sep 8;11(37):10167–74. doi: 10.1039/d0sc04347h (PMC8162429; doi:10.1039/d0sc04347h)
Supplement: SC-011-D0SC04347H-s002 [file SC-011-D0SC04347H-s002.cif]

# Electronic Supplementary Material (ESI) for Chemical Science.
# This journal is © The Royal Society of Chemistry 2020

####################################################################### 
# 
# This file contains crystal structure data downloaded from the 
# Cambridge Structural Database (CSD) hosted by the Cambridge 
# Crystallographic Data Centre (CCDC).
# 
# Full information about CCDC data access policies and citation 
# guidelines are available at http://www.ccdc.cam.ac.uk/access/V1 
# 
# Audit and citation data items may have been added by the CCDC. 
# Please retain this information to preserve the provenance of 
# this file and to allow appropriate attribution of the data. 
# 
#######################################################################

data_AAAA-F23_sq
_database_code_depnum_ccdc_archive 'CCDC 2009535'
loop_
_audit_author_name
_audit_author_address
'Stephen Argent'
;University of Nottingham
United Kingdom
;
_audit_update_record             
;
2020-06-12 deposited with the CCDC.	2020-09-11 downloaded from the CCDC.
;
_refine_special_details          
;Refined as a 4-component inversion twin with twin law 0 -1 0 -1 0 0 0 0 -1 and three batch scale factors refining 
as 0.42(8), 0.42(8) and 0.07(8). Alternative twins laws were tested, all giving the same improvements in refinement 
and R-values. No Flack parameter is calculated for the refinement of the twinned structure. The X-ray diffraction 
intensity dropped off at high angle with a diffraction limit of 1.6 A. As a result of the low resolution 
diffraction limit the structure refinement has a low data to parameter ratio of 4.54:1. Extensive use of restraints 
on geometric and displacement parameters is used to aid the refinement. 

 An initial solution using direct methods (ShelXS) gave a plausible position for a cadmium atom and one pyrazolyl-
pyridine moiety. The remaining ligand atoms were generated from idealised fragment libraries before being refined 
under the influence of extensive geometric restraints generated by Grade Web Server (DFIX, DANG, FLAT). Anti-
bumping restraints have been applied to the nitrogen-cadmium distances for N31B and N21A (DFIX -2.3) and a target 
distance of 2.45 A has been applied to the Cd1-N11A distance (DFIX). Geometric similarity restraints have been 
applied to the 1,3 and 1,4 distances around the trismethylene-mesityl moiety to maintain three-fold symmetrical 
geometry (SADI).

 The anisotropic displacement parameters of the carbon and nitrogen atoms are restrained to be similar (SIMU) and 
to have a rigid bond approximation (RIGU). The anistropic displacement parameters of the carbon atoms of the 
mesityl moiety are restrained to have more isotropic character (ISOR). The anisotropic displacement parameters are 
universally very large likely as a result of the poor crystallinity of the macromolecule species surrounded by 
large regions of diffuse solvent and anions. Water residue O1W is refined with an isotropic displacement parameter.

 All hydrogen atoms were geometrically placed and refined with a riding model. Hydrogen atoms of water residue O1W 
were not observed in the electron density map; they are not included in the model, however, they are included in 
the unit cell contents and all values derived from it.

 PLATON SQUEEZE was applied to the data to remove scattering contributions from several dissordered anion and 
solvent residues which could not be modelled as discrete sites: 11121 electrons per unit cell were consistent with 
two tetrafluoroborate anions 6.67 acetonitrile solvent molecules per asymmetric unit. These molecules have been 
included in the chemical formula and in all values derived from it. SQUEEZE also yielded a set of solvent-free 
diffraction intensities for use in the final cycles of refinement.,Twin,SQUEEZE
;
_vrf_PLAT090_AAAA-F23_sq         
;
PROBLEM: Poor Data / Parameter Ratio (Zmax > 18) ........ 2.45 Note
RESPONSE:
 The low diffraction limit of the twinned high-symmetry crystal results
 in a low data to parameter ratio of 4.54:1 teating Fiedel pairs as
 equivalent. Extensive use of restraints on geometric and displacement
 parameters is used to aid the refinement. 
;
_vrf_THETM01_AAAA-F23_sq         
;
PROBLEM: The value of sine(theta_max)/wavelength is less than 0.550
RESPONSE:
 The poorly crystalline macromolecule has a diffraction limit of 1.6 A,
 likely as a result of large regions of diffuse solvents and anions in
 the unit cell.
;
loop_
_platon_squeeze_void_nr
_platon_squeeze_void_average_x
_platon_squeeze_void_average_y
_platon_squeeze_void_average_z
_platon_squeeze_void_volume
_platon_squeeze_void_count_electrons
_platon_squeeze_void_content
1 0.000 -0.005 -0.001 39135 10069 ' '
2 0.750 0.061 0.250 16 5 ' '
3 0.250 0.061 0.750 16 5 ' '
4 0.750 0.251 0.250 1024 276 ' '
5 0.250 0.251 0.750 1024 276 ' '
6 0.597 0.097 0.097 8 0 ' '
7 0.903 0.097 0.403 8 0 ' '
8 0.097 0.097 0.597 8 0 ' '
9 0.403 0.097 0.903 8 0 ' '
10 0.662 0.162 0.162 7 0 ' '
11 0.838 0.162 0.338 7 0 ' '
12 0.162 0.162 0.662 7 0 ' '
13 0.338 0.162 0.838 7 0 ' '
14 0.945 0.250 0.250 12 3 ' '
15 0.555 0.250 0.250 12 3 ' '
16 0.445 0.250 0.750 12 3 ' '
17 0.055 0.250 0.750 12 3 ' '
18 0.750 0.250 0.055 12 3 ' '
19 0.750 0.250 0.445 12 3 ' '
20 0.250 0.250 0.555 12 3 ' '
21 0.250 0.250 0.945 12 3 ' '
22 0.838 0.338 0.162 7 0 ' '
23 0.662 0.338 0.338 7 0 ' '
24 0.338 0.338 0.662 7 0 ' '
25 0.162 0.338 0.838 7 0 ' '
26 0.903 0.403 0.097 8 0 ' '
27 0.597 0.403 0.403 8 0 ' '
28 0.403 0.403 0.597 8 0 ' '
29 0.097 0.403 0.903 8 0 ' '
30 0.750 0.445 0.250 12 3 ' '
31 0.250 0.445 0.750 12 3 ' '
32 0.250 0.561 0.250 16 5 ' '
33 0.750 0.561 0.750 16 5 ' '
34 0.250 0.751 0.250 1024 276 ' '
35 0.750 0.751 0.750 1024 276 ' '
36 0.097 0.597 0.097 8 0 ' '
37 0.403 0.597 0.403 8 0 ' '
38 0.597 0.597 0.597 8 0 ' '
39 0.903 0.597 0.903 8 0 ' '
40 0.162 0.662 0.162 7 0 ' '
41 0.338 0.662 0.338 7 0 ' '
42 0.662 0.662 0.662 7 0 ' '
43 0.838 0.662 0.838 7 0 ' '
44 0.445 0.750 0.250 12 3 ' '
45 0.055 0.750 0.250 12 3 ' '
46 0.945 0.750 0.750 12 3 ' '
47 0.555 0.750 0.750 12 3 ' '
48 0.250 0.750 0.055 12 3 ' '
49 0.250 0.750 0.445 12 3 ' '
50 0.750 0.750 0.555 12 3 ' '
51 0.750 0.750 0.945 12 3 ' '
52 0.338 0.838 0.162 7 0 ' '
53 0.162 0.838 0.338 7 0 ' '
54 0.838 0.838 0.662 7 0 ' '

_audit_creation_date             2019-08-16
_audit_creation_method           
;
Olex2 1.2
(compiled 2018.05.29 svn.r3508 for OlexSys, GUI svn.r5506)
;
_shelx_SHELXL_version_number     2017/1
_chemical_name_common            ?
_chemical_name_systematic        ?
_chemical_formula_moiety         'C480 H396 Cd12 N108, 4(O)'
_chemical_formula_sum            'C640 H644 B24 Cd12 F96 N188 O4'
_chemical_formula_weight         14465.63
_chemical_absolute_configuration .
_chemical_melting_point          ?
_chemical_oxdiff_formula         Cd12C400H250N30O20B24F60
loop_
_atom_type_symbol
_atom_type_description
_atom_type_scat_dispersion_real
_atom_type_scat_dispersion_imag
_atom_type_scat_source
C C 0.0181 0.0091 'International Tables Vol C Tables 4.2.6.8 and 6.1.1.4'
H H 0.0000 0.0000 'International Tables Vol C Tables 4.2.6.8 and 6.1.1.4'
Cd Cd 0.1185 4.6533 'International Tables Vol C Tables 4.2.6.8 and 6.1.1.4'
N N 0.0311 0.0180 'International Tables Vol C Tables 4.2.6.8 and 6.1.1.4'
O O 0.0492 0.0322 'International Tables Vol C Tables 4.2.6.8 and 6.1.1.4'
B B 0.0090 0.0039 'International Tables Vol C Tables 4.2.6.8 and 6.1.1.4'
F F 0.0727 0.0534 'International Tables Vol C Tables 4.2.6.8 and 6.1.1.4'

_shelx_space_group_comment       
;
The symmetry employed for this shelxl refinement is uniquely defined
by the following loop, which should always be used as a source of
symmetry information in preference to the above space-group names.
They are only intended as comments.
;
_space_group_crystal_system      cubic
_space_group_IT_number           196
_space_group_name_H-M_alt        'F 2 3'
_space_group_name_Hall           'F 2 2 3'
loop_
_space_group_symop_operation_xyz
'x, y, z'
'-x, -y, z'
'-x, y, -z'
'x, -y, -z'
'z, x, y'
'z, -x, -y'
'-z, -x, y'
'-z, x, -y'
'y, z, x'
'-y, z, -x'
'y, -z, -x'
'-y, -z, x'
'x, y+1/2, z+1/2'
'-x, -y+1/2, z+1/2'
'-x, y+1/2, -z+1/2'
'x, -y+1/2, -z+1/2'
'z, x+1/2, y+1/2'
'z, -x+1/2, -y+1/2'
'-z, -x+1/2, y+1/2'
'-z, x+1/2, -y+1/2'
'y, z+1/2, x+1/2'
'-y, z+1/2, -x+1/2'
'y, -z+1/2, -x+1/2'
'-y, -z+1/2, x+1/2'
'x+1/2, y, z+1/2'
'-x+1/2, -y, z+1/2'
'-x+1/2, y, -z+1/2'
'x+1/2, -y, -z+1/2'
'z+1/2, x, y+1/2'
'z+1/2, -x, -y+1/2'
'-z+1/2, -x, y+1/2'
'-z+1/2, x, -y+1/2'
'y+1/2, z, x+1/2'
'-y+1/2, z, -x+1/2'
'y+1/2, -z, -x+1/2'
'-y+1/2, -z, x+1/2'
'x+1/2, y+1/2, z'
'-x+1/2, -y+1/2, z'
'-x+1/2, y+1/2, -z'
'x+1/2, -y+1/2, -z'
'z+1/2, x+1/2, y'
'z+1/2, -x+1/2, -y'
'-z+1/2, -x+1/2, y'
'-z+1/2, x+1/2, -y'
'y+1/2, z+1/2, x'
'-y+1/2, z+1/2, -x'
'y+1/2, -z+1/2, -x'
'-y+1/2, -z+1/2, x'

_cell_length_a                   42.9589(6)
_cell_length_b                   42.9589(6)
_cell_length_c                   42.9589(6)
_cell_angle_alpha                90
_cell_angle_beta                 90
_cell_angle_gamma                90
_cell_volume                     79279(3)
_cell_formula_units_Z            4
_cell_measurement_reflns_used    8566
_cell_measurement_temperature    150(2)
_cell_measurement_theta_max      30.5790
_cell_measurement_theta_min      4.1110
_shelx_estimated_absorpt_T_max   0.794
_shelx_estimated_absorpt_T_min   0.574
_exptl_absorpt_coefficient_mu    3.222
_exptl_absorpt_correction_T_max  0.752
_exptl_absorpt_correction_T_min  0.490
_exptl_absorpt_correction_type   analytical
_exptl_absorpt_process_details   
'CrysAlisPro 1.171.39.45b (Rigaku Oxford Diffraction, 2018) Analytical numeric absorption correction using a multifaceted crystal 			model based on expressions derived by R.C. Clark & J.S. Reid. (Clark, R. C. & Reid, J. S. (1995). Acta Cryst. A51, 887-897) Empirical absorption correction using spherical harmonics, implemented in SCALE3 ABSPACK scaling algorithm.'
_exptl_absorpt_special_details   ?
_exptl_crystal_colour            colourless
_exptl_crystal_colour_primary    colourless
_exptl_crystal_density_diffrn    1.212
_exptl_crystal_density_meas      ?
_exptl_crystal_density_method    ?
_exptl_crystal_description       hexagonal
_exptl_crystal_F_000             29568
loop_
_exptl_crystal_face_index_h
_exptl_crystal_face_index_k
_exptl_crystal_face_index_l
_exptl_crystal_face_perp_dist
12 -13 -22 0.0691
-5 3 27 0.0794
18 -19 -11 0.0561
15 21 10 0.0956
18 19 -10 0.0872
-18 -20 6 0.0526
-15 -11 20 0.0645
-14 14 -19 0.0267
18 -1 21 0.0677
6 27 -4 0.0955
13 -22 11 0.0167

_exptl_crystal_size_max          0.194
_exptl_crystal_size_mid          0.159
_exptl_crystal_size_min          0.075
loop_
_exptl_oxdiff_crystal_face_indexfrac_h
_exptl_oxdiff_crystal_face_indexfrac_k
_exptl_oxdiff_crystal_face_indexfrac_l
_exptl_oxdiff_crystal_face_x
_exptl_oxdiff_crystal_face_y
_exptl_oxdiff_crystal_face_z
11.9944 -13.0111 -22.0031 0.8749 0.1648 0.4830
-5.0018 3.0041 27.0075 -0.8450 0.3030 -0.4200
17.9882 -19.0155 -10.9975 0.7201 0.6226 0.3616
15.0032 21.0068 10.0022 0.0898 -0.0249 -0.9883
18.0048 19.0041 -10.0036 0.6990 -0.2688 -0.6706
-18.0046 -20.0048 6.0024 -0.5915 0.2223 0.7609
-15.0039 -11.0004 20.0060 -0.8958 0.3138 0.2442
-13.9865 14.0105 -19.0109 0.1816 -0.9507 0.1774
17.9907 -1.0049 21.0100 -0.1386 0.7553 -0.6283
6.0109 27.0120 -4.0049 0.2541 -0.5957 -0.7657
12.9846 -22.0146 11.0094 0.0089 0.9811 0.1815

_exptl_transmission_factor_max   ?
_exptl_transmission_factor_min   ?
_diffrn_reflns_av_R_equivalents  0.0520
_diffrn_reflns_av_unetI/netI     0.0251
_diffrn_reflns_Laue_measured_fraction_full 0.997
_diffrn_reflns_Laue_measured_fraction_max 0.997
_diffrn_reflns_limit_h_max       23
_diffrn_reflns_limit_h_min       -28
_diffrn_reflns_limit_k_max       28
_diffrn_reflns_limit_k_min       -28
_diffrn_reflns_limit_l_max       23
_diffrn_reflns_limit_l_min       -25
_diffrn_reflns_number            22267
_diffrn_reflns_point_group_measured_fraction_full 0.998
_diffrn_reflns_point_group_measured_fraction_max 0.998
_diffrn_reflns_theta_full        30.923
_diffrn_reflns_theta_max         30.923
_diffrn_reflns_theta_min         3.412
_diffrn_ambient_environment      'N2 gas'
_diffrn_ambient_temperature      150(2)
_diffrn_crystal_treatment        'flash frozen in gaseous N2'
_diffrn_detector                 'CCD plate'
_diffrn_detector_area_resol_mean 10.2833
_diffrn_detector_type            Ruby
_diffrn_measured_fraction_theta_full 0.997
_diffrn_measured_fraction_theta_max 0.997
_diffrn_measurement_details      
;
List of Runs (angles in degrees, time in seconds):

  # Type    Start    End  Width  t~exp~   \w     \q     \k     \f   Frames
#--------------------------------------------------------------------------
  1  \w    -87.00 -32.00   1.00   80.00    --    0.00 178.00   0.00   55
  2  \w     36.00 137.00   1.00  200.00    --   69.83-153.00-107.00  101
  3  \w     94.00 143.00   1.00  200.00    --   69.83 125.00-150.00   49
  4  \w    -76.00  33.00   1.00   80.00    --    0.00 -77.00-180.00  109
  5  \w    -33.00  76.00   1.00   80.00    --    0.00  77.00 -90.00  109
  6  \w     45.00  95.00   1.00  200.00    --   69.83  38.00  90.00   50
;
_diffrn_measurement_device       'four-circle diffractometer'
_diffrn_measurement_device_type  'Xcalibur, Ruby, Gemini'
_diffrn_measurement_method       '\w scans'
_diffrn_measurement_specimen_support 'MiTeGen micromount'
_diffrn_orient_matrix_type       
'CrysAlisPro convention (1999,Acta A55,543-557)'
_diffrn_orient_matrix_UB_11      0.0237288000
_diffrn_orient_matrix_UB_12      0.0001374000
_diffrn_orient_matrix_UB_13      -0.0269069000
_diffrn_orient_matrix_UB_21      0.0200904000
_diffrn_orient_matrix_UB_22      -0.0239146000
_diffrn_orient_matrix_UB_23      0.0176017000
_diffrn_orient_matrix_UB_31      -0.0178637000
_diffrn_orient_matrix_UB_32      -0.0267256000
_diffrn_orient_matrix_UB_33      -0.0158855000
_diffrn_radiation_monochromator  graphite
_diffrn_radiation_probe          x-ray
_diffrn_radiation_type           CuK\a
_diffrn_radiation_wavelength     1.54184
_diffrn_source                   'fine-focus sealed X-ray tube'
_diffrn_source_type              'Enhance (Cu) X-ray Source'
_reflns_Friedel_coverage         0.856
_reflns_Friedel_fraction_full    0.999
_reflns_Friedel_fraction_max     0.999
_reflns_number_gt                1801
_reflns_number_total             2076
_reflns_odcompleteness_completeness 65.81
_reflns_odcompleteness_iscentric 1
_reflns_odcompleteness_theta     36.34
_reflns_special_details          
;
 Reflections were merged by SHELXL according to the crystal
 class for the calculation of statistics and refinement.
 
 Structure factors included contributions from the .fab file.
 
 _reflns_Friedel_fraction is defined as the number of unique
 Friedel pairs measured divided by the number that would be
 possible theoretically, ignoring centric projections and
 systematic absences.
;
_reflns_threshold_expression     'I > 2\s(I)'
_computing_cell_refinement       'CrysAlisPro 1.171.39.45b (Rigaku OD, 2018)'
_computing_data_collection       'CrysAlisPro 1.171.39.45b (Rigaku OD, 2018)'
_computing_data_reduction        'CrysAlisPro 1.171.39.45b (Rigaku OD, 2018)'
_computing_molecular_graphics    'Olex2 (Dolomanov et al., 2009)'
_computing_publication_material  'Olex2 (Dolomanov et al., 2009)'
_computing_structure_refinement  'ShelXL (Sheldrick, 2015)'
_computing_structure_solution    'ShelXS (Sheldrick, 2008)'
_refine_diff_density_max         0.877
_refine_diff_density_min         -0.346
_refine_diff_density_rms         0.083
_refine_ls_abs_structure_details 
;
 Twinning involves inversion, so Flack parameter cannot be determined
;
_refine_ls_abs_structure_Flack   ?
_refine_ls_extinction_coef       .
_refine_ls_extinction_method     none
_refine_ls_goodness_of_fit_ref   1.791
_refine_ls_hydrogen_treatment    constr
_refine_ls_matrix_type           full
_refine_ls_number_parameters     457
_refine_ls_number_reflns         2076
_refine_ls_number_restraints     916
_refine_ls_R_factor_all          0.1246
_refine_ls_R_factor_gt           0.1104
_refine_ls_restrained_S_all      1.651
_refine_ls_shift/su_max          0.001
_refine_ls_shift/su_mean         0.000
_refine_ls_structure_factor_coef Fsqd
_refine_ls_weighting_details     
'w=1/[\s^2^(Fo^2^)+(0.2000P)^2^] where P=(Fo^2^+2Fc^2^)/3'
_refine_ls_weighting_scheme      calc
_refine_ls_wR_factor_gt          0.2944
_refine_ls_wR_factor_ref         0.3288
_olex2_refinement_description    
;
1. Twinned data refinement
 Scales: 0.09(14)
 0.42(8) 0.42(8) 0.07(8)
2. Fixed Uiso
 At 1.2 times of:
  All C(H) groups, All C(H,H) groups
 At 1.5 times of:
  All C(H,H,H) groups
3. Restrained distances
 Cd1-N31B
 -2.3 with sigma of 0.02
 Cd1-N21A
 -2.3 with sigma of 0.02
 Cd1-N11A
 2.45 with sigma of 0.02
 C44B-C43B
 1.363 with sigma of 0.012
 C45B-C44B
 1.407 with sigma of 0.012
 C32B-C45B
 1.469 with sigma of 0.006
 C33B-C32B
 1.389 with sigma of 0.01
 C32B-N31B
 1.341 with sigma of 0.008
 C34B-C33B
 1.385 with sigma of 0.01
 C35B-C34B
 1.38 with sigma of 0.013
 C36B-C35B
 1.379 with sigma of 0.015
 C36B-N31B
 1.34 with sigma of 0.01
 C16B-N11B
 1.34 with sigma of 0.01
 C12B-N11B
 1.341 with sigma of 0.008
 N21B-N22B
 1.354 with sigma of 0.007
 C25B-N21B
 1.339 with sigma of 0.007
 C23B-N22B
 1.345 with sigma of 0.008
 C26B-N22B
 1.464 with sigma of 0.016
 C16B-C15B
 1.379 with sigma of 0.015
 C15B-C14B
 1.38 with sigma of 0.013
 C14B-C13B
 1.385 with sigma of 0.01
 C13B-C12B
 1.389 with sigma of 0.01
 C12B-C25B
 1.469 with sigma of 0.006
 C25B-C24B
 1.407 with sigma of 0.012
 C24B-C23B
 1.363 with sigma of 0.012
 C51B-C26B
 1.512 with sigma of 0.007
 C51B-C56B
 1.427 with sigma of 0.015
 C51B-C52B
 1.37 with sigma of 0.013
 C56B-C57B
 1.419 with sigma of 0.011
 C55B-C54B
 1.417 with sigma of 0.012
 C55B-C60B
 1.417 with sigma of 0.012
 C54B-C53B
 1.363 with sigma of 0.013
 C53B-C52B
 1.385 with sigma of 0.01
 C57B-C58B
 1.363 with sigma of 0.013
 C58B-C59B
 1.38 with sigma of 0.013
 C59B-C60B
 1.363 with sigma of 0.013
 C24A-C23A
 1.363 with sigma of 0.012
 C25A-C24A
 1.407 with sigma of 0.012
 C12A-C25A
 1.469 with sigma of 0.006
 C13A-C12A
 1.389 with sigma of 0.01
 C12A-N11A
 1.341 with sigma of 0.008
 C14A-C13A
 1.385 with sigma of 0.01
 C15A-C14A
 1.38 with sigma of 0.013
 C16A-C15A
 1.379 with sigma of 0.015
 C16A-N11A
 1.34 with sigma of 0.01
 C56B-C55B
 1.39 with sigma of 0.008
 C54B-C46B_$1
 1.512 with sigma of 0.007
 C31A-C32A
 1.402 with sigma of 0.008
 C31A-C32A_$2
 1.402 with sigma of 0.008
 C32A-C33A
 1.509 with sigma of 0.009
 C31A-C26A
 1.513 with sigma of 0.008
 H26C_$3-H33A
 -1.9 with sigma of 0.02
 C46B-N41B
 2.436 with sigma of 0.02
 C43B-N41B
 2.24 with sigma of 0.01
 C43B-C46B
 2.524 with sigma of 0.021
 C45B-N42B
 2.131 with sigma of 0.009
 C44B-N42B
 2.18 with sigma of 0.012
 C45B-C43B
 2.202 with sigma of 0.015
 C44B-N41B
 2.263 with sigma of 0.013
 C32B-N41B
 2.438 with sigma of 0.012
 C32B-C44B
 2.588 with sigma of 0.016
 C33B-C45B
 2.493 with sigma of 0.013
 C45B-N31B
 2.385 with sigma of 0.012
 C33B-N31B
 2.396 with sigma of 0.015
 C34B-C32B
 2.386 with sigma of 0.014
 C35B-C33B
 2.398 with sigma of 0.017
 C36B-C34B
 2.369 with sigma of 0.019
 C35B-N31B
 2.397 with sigma of 0.019
 C36B-C32B
 2.285 with sigma of 0.015
 C16B-C12B
 2.285 with sigma of 0.015
 C25B-N22B
 2.131 with sigma of 0.009
 C23B-N21B
 2.24 with sigma of 0.01
 C26B-N21B
 2.436 with sigma of 0.02
 C23B-C26B
 2.524 with sigma of 0.021
 C15B-N11B
 2.397 with sigma of 0.019
 C16B-C14B
 2.369 with sigma of 0.019
 C15B-C13B
 2.398 with sigma of 0.017
 C14B-C12B
 2.386 with sigma of 0.014
 C13B-N11B
 2.396 with sigma of 0.015
 C25B-N11B
 2.385 with sigma of 0.012
 C13B-C25B
 2.493 with sigma of 0.013
 C12B-N21B
 2.438 with sigma of 0.012
 C24B-N21B
 2.263 with sigma of 0.013
 C12B-C24B
 2.588 with sigma of 0.016
 C25B-C23B
 2.202 with sigma of 0.015
 C24B-N22B
 2.18 with sigma of 0.012
 C51B-N22B
 2.496 with sigma of 0.045
 C56B-C52B
 2.409 with sigma of 0.02
 C51B-C57B
 2.499 with sigma of 0.02
 C55B-C57B
 2.437 with sigma of 0.017
 C56B-C54B
 2.451 with sigma of 0.016
 C56B-C60B
 2.451 with sigma of 0.016
 C54B-C60B
 2.483 with sigma of 0.028
 C55B-C53B
 2.416 with sigma of 0.018
 C54B-C52B
 2.389 with sigma of 0.02
 C51B-C53B
 2.404 with sigma of 0.021
 C56B-C58B
 2.421 with sigma of 0.018
 C57B-C59B
 2.38 with sigma of 0.018
 C58B-C60B
 2.38 with sigma of 0.018
 C55B-C59B
 2.416 with sigma of 0.018
 C23A-N21A
 2.24 with sigma of 0.01
 C25A-N22A
 2.131 with sigma of 0.009
 C24A-N22A
 2.18 with sigma of 0.012
 C25A-C23A
 2.202 with sigma of 0.015
 C24A-N21A
 2.263 with sigma of 0.013
 C12A-N21A
 2.438 with sigma of 0.012
 C12A-C24A
 2.588 with sigma of 0.016
 C13A-C25A
 2.493 with sigma of 0.013
 C25A-N11A
 2.385 with sigma of 0.012
 C13A-N11A
 2.396 with sigma of 0.015
 C14A-C12A
 2.386 with sigma of 0.014
 C15A-C13A
 2.398 with sigma of 0.017
 C16A-C14A
 2.369 with sigma of 0.019
 C15A-N11A
 2.397 with sigma of 0.019
 C16A-C12A
 2.285 with sigma of 0.015
 C51B-C55B
 2.421 with sigma of 0.016
 C52B-C26B
 2.521 with sigma of 0.015
 C56B-C26B
 2.521 with sigma of 0.015
 C54B-N42B_$1
 2.496 with sigma of 0.045
 C54B-C46B_$1
 2.496 with sigma of 0.045
 C31A-N22A
 2.473 with sigma of 0.024
 C31A-C31A_$3
 2.428 with sigma of 0.016
 C31A-C33A
 2.527 with sigma of 0.017
 C26A-N21A
 2.436 with sigma of 0.02
 C23A-C26A
 2.524 with sigma of 0.021
 C26A-C32A \\sim C26A-C32A_$2
 with sigma of 0.02
 C26A-C33A \\sim C26A-C33A_$2
 with sigma of 0.02
4. Restrained planarity
 C32B, C45B, C33B, N31B
 with sigma of 0.1
 C45B, N41B, C44B, C32B
 with sigma of 0.1
 N42B, N41B, C46B, C43B
 with sigma of 0.1
 C44B, C45B, C32B, C33B
 with sigma of 0.1
 N42B, N41B, C45B, C44B
 with sigma of 0.1
 N41B, C45B, C44B, C43B
 with sigma of 0.1
 C45B, C44B, C43B, N42B
 with sigma of 0.1
 C44B, C43B, N42B, N41B
 with sigma of 0.1
 C43B, N42B, N41B, C45B
 with sigma of 0.1
 C32B, C33B, C34B, C35B
 with sigma of 0.1
 C33B, C34B, C35B, C36B
 with sigma of 0.1
 C34B, C35B, C36B, N31B
 with sigma of 0.1
 C35B, C36B, N31B, C32B
 with sigma of 0.1
 C36B, N31B, C32B, C33B
 with sigma of 0.1
 N31B, C32B, C33B, C34B
 with sigma of 0.1
 C51B, C26B, C56B, C52B
 with sigma of 0.1
 C56B, C51B, C55B, C57B
 with sigma of 0.1
 C55B, C56B, C54B, C60B
 with sigma of 0.1
 C12B, N11B, C13B, C25B
 with sigma of 0.1
 C25B, N21B, C12B, C24B
 with sigma of 0.1
 N22B, N21B, C23B, C26B
 with sigma of 0.1
 C13B, C12B, C25B, C24B
 with sigma of 0.1
 N21B, N22B, C23B, C24B
 with sigma of 0.1
 N22B, C23B, C24B, C25B
 with sigma of 0.1
 C23B, C24B, C25B, N21B
 with sigma of 0.1
 C24B, C25B, N21B, N22B
 with sigma of 0.1
 C25B, N21B, N22B, C23B
 with sigma of 0.1
 N11B, C16B, C15B, C14B
 with sigma of 0.1
 C16B, C15B, C14B, C13B
 with sigma of 0.1
 C15B, C14B, C13B, C12B
 with sigma of 0.1
 C14B, C13B, C12B, N11B
 with sigma of 0.1
 C13B, C12B, N11B, C16B
 with sigma of 0.1
 C12B, N11B, C16B, C15B
 with sigma of 0.1
 C51B, C56B, C55B, C54B
 with sigma of 0.1
 C56B, C55B, C54B, C53B
 with sigma of 0.1
 C55B, C54B, C53B, C52B
 with sigma of 0.1
 C54B, C53B, C52B, C51B
 with sigma of 0.1
 C53B, C52B, C51B, C56B
 with sigma of 0.1
 C52B, C51B, C56B, C55B
 with sigma of 0.1
 C56B, C55B, C60B, C59B
 with sigma of 0.1
 C55B, C60B, C59B, C58B
 with sigma of 0.1
 C60B, C59B, C58B, C57B
 with sigma of 0.1
 C59B, C58B, C57B, C56B
 with sigma of 0.1
 C58B, C57B, C56B, C55B
 with sigma of 0.1
 C57B, C56B, C55B, C60B
 with sigma of 0.1
 C12A, C25A, C13A, N11A
 with sigma of 0.1
 C25A, N21A, C24A, C12A
 with sigma of 0.1
 C24A, C25A, C12A, C13A
 with sigma of 0.1
 N22A, N21A, C25A, C24A
 with sigma of 0.1
 N21A, C25A, C24A, C23A
 with sigma of 0.1
 C25A, C24A, C23A, N22A
 with sigma of 0.1
 C24A, C23A, N22A, N21A
 with sigma of 0.1
 C23A, N22A, N21A, C25A
 with sigma of 0.1
 C12A, C13A, C14A, C15A
 with sigma of 0.1
 C13A, C14A, C15A, C16A
 with sigma of 0.1
 C14A, C15A, C16A, N11A
 with sigma of 0.1
 C15A, C16A, N11A, C12A
 with sigma of 0.1
 C16A, N11A, C12A, C13A
 with sigma of 0.1
 N11A, C12A, C13A, C14A
 with sigma of 0.1
 Cd1, N21A, C25A, C12A, N11A
 with sigma of 0.1
 Cd1, N31B, C32B, C45B, N41B
 with sigma of 0.1
 Cd1, N21B, C25B, C12B, N11B
 with sigma of 0.1
 C55B, C53B, C54B, C46B_$1
 with sigma of 0.1
 C46B_$1, N42B_$1, C43B_$1, N41B_$1
 with sigma of 0.1
 C31A, C32A, C31A_$3, C32A_$3, C31A_$2, C32A_$2
 with sigma of 0.1
 N22A, N21A, C26A, C23A
 with sigma of 0.1
 C26A, C31A, C32A, C32A_$2
 with sigma of 0.1
5. Uiso/Uaniso restraints and constraints
C16B \\sim C15B \\sim C14B \\sim C13B \\sim C12B \\sim C25B \\sim C24B \\sim
C23B \\sim C26B \\sim C51B \\sim C56B \\sim C55B \\sim C54B \\sim C53B \\sim
C52B \\sim C57B \\sim C58B \\sim C59B \\sim C60B \\sim C36B \\sim C35B \\sim
C34B \\sim C33B \\sim C32B \\sim C45B \\sim C44B \\sim C43B \\sim C46B \\sim
C16A \\sim C15A \\sim C14A \\sim C13A \\sim C12A \\sim C25A \\sim C24A \\sim
C23A \\sim C26A \\sim C31A \\sim C32A \\sim C33A \\sim N11B \\sim N21B \\sim
N22B \\sim N31B \\sim N41B \\sim N42B \\sim N11A \\sim N21A \\sim N22A: within
2A with sigma of 0.01 and sigma for terminal atoms of 0.02
Uanis(C31A) \\sim Ueq, Uanis(C32A) \\sim Ueq, Uanis(C33A) \\sim Ueq: with sigma
of 0.025 and sigma for terminal atoms of 0.05
6. Rigid body (RIGU) restrains
 C16B, C15B, C14B, C13B, C12B, C25B, C24B, C23B, C26B, C51B, C56B, C55B, C54B,
 C53B, C52B, C57B, C58B, C59B, C60B, C36B, C35B, C34B, C33B, C32B, C45B, C44B,
 C43B, C46B, C16A, C15A, C14A, C13A, C12A, C25A, C24A, C23A, C26A, C31A, C32A,
 C33A, N11B, N21B, N22B, N31B, N41B, N42B, N11A, N21A, N22A
 with sigma for 1-2 distances of 0.004 and sigma for 1-3 distances of 0.004
7.a Secondary CH2 refined with riding coordinates:
 C26B(H26A,H26B), C46B(H46A,H46B), C26A(H26C,H26D)
7.b Aromatic/amide H refined with riding coordinates:
 C16B(H16B), C15B(H15B), C14B(H14B), C13B(H13B), C24B(H24B), C23B(H23B),
 C53B(H53B), C52B(H52B), C57B(H57B), C58B(H58B), C59B(H59B), C60B(H60B),
 C36B(H36B), C35B(H35B), C34B(H34B), C33B(H33B), C44B(H44B), C43B(H43B),
 C16A(H16A), C15A(H15A), C14A(H14A), C13A(H13A), C24A(H24A), C23A(H23A)
7.c Idealised Me refined as rotating group:
 C33A(H33A,H33C,H33D)
;
_atom_sites_solution_hydrogens   geom
_atom_sites_solution_primary     direct
_atom_sites_solution_secondary   geom
loop_
_atom_site_label
_atom_site_type_symbol
_atom_site_fract_x
_atom_site_fract_y
_atom_site_fract_z
_atom_site_U_iso_or_equiv
_atom_site_adp_type
_atom_site_occupancy
_atom_site_site_symmetry_order
_atom_site_calc_flag
_atom_site_refinement_flags_posn
_atom_site_refinement_flags_adp
_atom_site_refinement_flags_occupancy
_atom_site_disorder_assembly
_atom_site_disorder_group
Cd1 Cd 0.4261(2) 0.5743(2) 0.26182(16) 0.238(5) Uani 1 1 d D . . . .
N11B N 0.3765(11) 0.5526(13) 0.2576(14) 0.261(19) Uani 1 1 d D U . . .
N21B N 0.3874(11) 0.6140(12) 0.2680(11) 0.242(17) Uani 1 1 d D U . . .
N22B N 0.3854(12) 0.6454(12) 0.2691(10) 0.246(16) Uani 1 1 d D U . . .
C16B C 0.3727(15) 0.5232(14) 0.2484(17) 0.27(2) Uani 1 1 d D U . . .
H16B H 0.390638 0.510436 0.246361 0.318 Uiso 1 1 calc R . . . .
C15B C 0.3440(18) 0.5104(14) 0.2418(17) 0.27(2) Uani 1 1 d D U . . .
H15B H 0.342022 0.489775 0.234219 0.323 Uiso 1 1 calc R . . . .
C14B C 0.3182(15) 0.5291(15) 0.2467(17) 0.27(2) Uani 1 1 d D U . . .
H14B H 0.297981 0.520876 0.243234 0.322 Uiso 1 1 calc R . . . .
C13B C 0.3215(11) 0.5597(14) 0.2567(17) 0.264(19) Uani 1 1 d D U . . .
H13B H 0.303829 0.572381 0.260690 0.317 Uiso 1 1 calc R . . . .
C12B C 0.3516(11) 0.5710(11) 0.2608(12) 0.255(18) Uani 1 1 d D U . . .
C25B C 0.3579(12) 0.6041(11) 0.2667(11) 0.246(17) Uani 1 1 d D U . . .
C24B C 0.3373(11) 0.6294(14) 0.2701(13) 0.246(18) Uani 1 1 d D U . . .
H24B H 0.315280 0.628572 0.271441 0.296 Uiso 1 1 calc R . . . .
C23B C 0.3558(13) 0.6553(12) 0.2711(15) 0.244(17) Uani 1 1 d D U . . .
H23B H 0.349051 0.676309 0.272816 0.292 Uiso 1 1 calc R . . . .
C26B C 0.4144(13) 0.6634(16) 0.2673(14) 0.255(17) Uani 1 1 d D U . . .
H26A H 0.409639 0.685259 0.261763 0.306 Uiso 1 1 calc R . . . .
H26B H 0.427946 0.654645 0.250772 0.306 Uiso 1 1 calc R . . . .
C51B C 0.4313(11) 0.6624(13) 0.2981(12) 0.260(17) Uani 1 1 d D U . . .
C56B C 0.4628(11) 0.6727(13) 0.2985(10) 0.265(18) Uani 1 1 d D U . . .
C55B C 0.4794(12) 0.6719(14) 0.3264(11) 0.268(18) Uani 1 1 d D U . . .
C54B C 0.4647(16) 0.6630(14) 0.3551(10) 0.269(19) Uani 1 1 d D U . . .
C53B C 0.4341(17) 0.6532(18) 0.3533(12) 0.268(19) Uani 1 1 d D U . . .
H53B H 0.423749 0.646689 0.371742 0.321 Uiso 1 1 calc R . . . .
C52B C 0.4183(14) 0.6526(18) 0.3253(13) 0.268(18) Uani 1 1 d D U . . .
H52B H 0.397578 0.644972 0.324999 0.321 Uiso 1 1 calc R . . . .
C57B C 0.4770(15) 0.6834(18) 0.2705(11) 0.266(19) Uani 1 1 d D U . . .
H57B H 0.465238 0.684813 0.251807 0.319 Uiso 1 1 calc R . . . .
C58B C 0.5077(15) 0.6918(18) 0.2708(15) 0.27(2) Uani 1 1 d D U . . .
H58B H 0.517484 0.698904 0.252285 0.320 Uiso 1 1 calc R . . . .
C59B C 0.5245(13) 0.6897(18) 0.2980(18) 0.27(2) Uani 1 1 d D U . . .
H59B H 0.546000 0.694977 0.297625 0.319 Uiso 1 1 calc R . . . .
C60B C 0.5115(12) 0.6805(17) 0.3255(15) 0.268(19) Uani 1 1 d D U . . .
H60B H 0.523701 0.679884 0.343901 0.321 Uiso 1 1 calc R . . . .
N31B N 0.4720(9) 0.5935(11) 0.2768(11) 0.26(2) Uani 1 1 d D U . . .
N41B N 0.4314(10) 0.5591(12) 0.3149(10) 0.24(2) Uani 1 1 d D U . . .
N42B N 0.4179(10) 0.5440(11) 0.3385(16) 0.25(2) Uani 1 1 d D U . . .
C36B C 0.4940(14) 0.6042(14) 0.2574(12) 0.26(2) Uani 1 1 d D U . . .
H36B H 0.488688 0.607094 0.236076 0.317 Uiso 1 1 calc R . . . .
C35B C 0.5238(13) 0.6113(17) 0.2666(16) 0.27(2) Uani 1 1 d D U . . .
H35B H 0.538784 0.619043 0.252219 0.320 Uiso 1 1 calc R . . . .
C34B C 0.5313(11) 0.6068(17) 0.2976(17) 0.27(2) Uani 1 1 d D U . . .
H34B H 0.551562 0.611564 0.304953 0.321 Uiso 1 1 calc R . . . .
C33B C 0.5090(11) 0.5952(15) 0.3181(13) 0.26(2) Uani 1 1 d D U . . .
H33B H 0.513894 0.591875 0.339414 0.317 Uiso 1 1 calc R . . . .
C32B C 0.4794(10) 0.5886(11) 0.3066(11) 0.26(2) Uani 1 1 d D U . . .
C45B C 0.4555(12) 0.5739(11) 0.3262(12) 0.25(2) Uani 1 1 d D U . . .
C44B C 0.4575(14) 0.5690(14) 0.3588(11) 0.24(2) Uani 1 1 d D U . . .
H44B H 0.472365 0.577711 0.372634 0.293 Uiso 1 1 calc R . . . .
C43B C 0.4342(14) 0.5494(15) 0.3661(10) 0.24(2) Uani 1 1 d D U . . .
H43B H 0.429668 0.540898 0.386075 0.290 Uiso 1 1 calc R . . . .
C46B C 0.3898(10) 0.5262(17) 0.3367(18) 0.25(2) Uani 1 1 d D U . . .
H46A H 0.391787 0.510939 0.353878 0.303 Uiso 1 1 calc R . . . .
H46B H 0.392206 0.513924 0.317317 0.303 Uiso 1 1 calc R . . . .
N11A N 0.4458(14) 0.5211(9) 0.2484(10) 0.239(18) Uani 1 1 d D U . . .
N21A N 0.4245(12) 0.5671(9) 0.2096(7) 0.220(16) Uani 1 1 d D U . . .
N22A N 0.4141(11) 0.5838(10) 0.1859(12) 0.211(15) Uani 1 1 d D U . . .
C16A C 0.4546(17) 0.4980(13) 0.2673(10) 0.242(19) Uani 1 1 d D U . . .
H16A H 0.452981 0.501271 0.289084 0.290 Uiso 1 1 calc R . . . .
C15A C 0.4660(19) 0.4696(13) 0.2572(13) 0.242(19) Uani 1 1 d D U . . .
H15A H 0.472052 0.453924 0.271553 0.290 Uiso 1 1 calc R . . . .
C14A C 0.4682(18) 0.4647(11) 0.2254(14) 0.239(19) Uani 1 1 d D U . . .
H14A H 0.476749 0.445887 0.217524 0.286 Uiso 1 1 calc R . . . .
C13A C 0.4579(17) 0.4877(11) 0.2052(11) 0.235(18) Uani 1 1 d D U . . .
H13A H 0.458424 0.484502 0.183337 0.281 Uiso 1 1 calc R . . . .
C12A C 0.4467(12) 0.5155(9) 0.2176(10) 0.233(16) Uani 1 1 d D U . . .
C25A C 0.4345(12) 0.5402(10) 0.1975(11) 0.224(16) Uani 1 1 d D U . . .
C24A C 0.4310(14) 0.5406(12) 0.1649(9) 0.222(16) Uani 1 1 d D U . . .
H24A H 0.436556 0.524574 0.150742 0.267 Uiso 1 1 calc R . . . .
C23A C 0.4182(16) 0.5687(13) 0.1579(8) 0.219(16) Uani 1 1 d D U . . .
H23A H 0.413150 0.576370 0.137741 0.263 Uiso 1 1 calc R . . . .
C26A C 0.3988(15) 0.6142(11) 0.1903(9) 0.201(16) Uani 1 1 d D U . . .
H26C H 0.414467 0.630116 0.195940 0.241 Uiso 1 1 calc DR . . . .
H26D H 0.383381 0.612862 0.207361 0.241 Uiso 1 1 calc R . . . .
C31A C 0.3825(9) 0.6237(9) 0.1602(7) 0.187(17) Uani 1 1 d D U . . .
C32A C 0.3563(10) 0.6073(9) 0.1500(9) 0.185(19) Uani 1 1 d D U . . .
C33A C 0.3444(16) 0.5796(13) 0.1684(15) 0.20(2) Uani 1 1 d D U . . .
H33A H 0.334691 0.564621 0.154129 0.293 Uiso 1 1 calc DGR . . . .
H33C H 0.329063 0.586586 0.183686 0.293 Uiso 1 1 calc GR . . . .
H33D H 0.361876 0.569551 0.179118 0.293 Uiso 1 1 calc GR . . . .
O1W O 0.4150(8) 0.5850(8) 0.0850(8) 0.11(2) Uiso 1 3 d S T P . .

loop_
_atom_site_aniso_label
_atom_site_aniso_U_11
_atom_site_aniso_U_22
_atom_site_aniso_U_33
_atom_site_aniso_U_23
_atom_site_aniso_U_13
_atom_site_aniso_U_12
Cd1 0.293(12) 0.295(12) 0.125(6) 0.000(8) -0.002(8) 0.150(9)
N11B 0.23(4) 0.33(4) 0.22(3) -0.03(4) -0.07(3) -0.06(3)
N21B 0.24(4) 0.31(4) 0.18(3) -0.02(4) -0.08(3) -0.04(3)
N22B 0.25(4) 0.31(4) 0.18(2) -0.04(3) -0.07(3) -0.05(3)
C16B 0.23(4) 0.33(4) 0.23(3) -0.03(4) -0.08(4) -0.06(4)
C15B 0.24(4) 0.33(4) 0.24(3) -0.02(4) -0.07(4) -0.06(4)
C14B 0.24(4) 0.33(4) 0.24(3) -0.02(4) -0.08(4) -0.06(4)
C13B 0.24(4) 0.33(4) 0.22(3) -0.02(4) -0.08(4) -0.06(4)
C12B 0.23(4) 0.33(4) 0.21(3) -0.02(4) -0.08(3) -0.05(3)
C25B 0.24(4) 0.32(4) 0.19(2) -0.02(3) -0.08(3) -0.05(3)
C24B 0.24(4) 0.32(4) 0.18(3) -0.02(4) -0.08(3) -0.04(3)
C23B 0.24(4) 0.31(4) 0.18(3) -0.03(4) -0.09(3) -0.05(3)
C26B 0.26(4) 0.30(4) 0.21(3) -0.04(3) -0.07(3) -0.05(3)
C51B 0.27(4) 0.29(3) 0.22(3) -0.04(3) -0.07(3) -0.06(3)
C56B 0.28(4) 0.29(4) 0.23(3) -0.05(4) -0.07(3) -0.07(3)
C55B 0.28(4) 0.30(4) 0.23(3) -0.04(4) -0.07(3) -0.07(3)
C54B 0.28(4) 0.30(4) 0.23(3) -0.03(4) -0.07(3) -0.07(4)
C53B 0.28(4) 0.30(4) 0.22(3) -0.03(4) -0.07(4) -0.07(4)
C52B 0.28(4) 0.30(4) 0.23(3) -0.04(4) -0.07(3) -0.07(3)
C57B 0.28(4) 0.29(4) 0.23(4) -0.04(4) -0.06(3) -0.07(4)
C58B 0.28(4) 0.28(4) 0.23(4) -0.04(4) -0.06(4) -0.07(4)
C59B 0.28(4) 0.29(4) 0.23(4) -0.04(4) -0.06(4) -0.07(4)
C60B 0.28(4) 0.29(4) 0.23(4) -0.04(4) -0.06(4) -0.07(4)
N31B 0.23(4) 0.36(5) 0.19(4) 0.09(4) 0.06(3) 0.11(4)
N41B 0.19(4) 0.35(5) 0.18(3) 0.10(4) 0.04(3) 0.13(4)
N42B 0.19(4) 0.35(5) 0.19(3) 0.09(4) 0.04(3) 0.12(4)
C36B 0.24(4) 0.37(5) 0.19(4) 0.08(4) 0.06(3) 0.11(4)
C35B 0.24(4) 0.37(5) 0.19(4) 0.08(4) 0.06(4) 0.10(4)
C34B 0.24(4) 0.37(5) 0.19(4) 0.08(4) 0.06(4) 0.10(4)
C33B 0.23(4) 0.37(5) 0.19(4) 0.08(4) 0.06(3) 0.10(4)
C32B 0.23(4) 0.36(5) 0.19(3) 0.09(4) 0.05(3) 0.11(4)
C45B 0.20(4) 0.35(5) 0.18(3) 0.10(4) 0.04(3) 0.12(4)
C44B 0.20(4) 0.35(5) 0.18(3) 0.09(4) 0.04(3) 0.12(4)
C43B 0.19(4) 0.35(5) 0.18(3) 0.10(4) 0.04(3) 0.12(4)
C46B 0.20(5) 0.35(6) 0.20(4) 0.09(4) 0.03(4) 0.11(4)
N11A 0.29(4) 0.26(4) 0.16(3) -0.03(3) -0.07(3) 0.13(3)
N21A 0.26(3) 0.25(3) 0.15(3) -0.02(3) -0.05(3) 0.12(3)
N22A 0.25(3) 0.24(3) 0.14(3) -0.01(3) -0.05(3) 0.11(2)
C16A 0.29(4) 0.27(4) 0.17(3) -0.03(3) -0.07(3) 0.13(3)
C15A 0.30(4) 0.26(4) 0.17(3) -0.03(3) -0.08(3) 0.13(3)
C14A 0.29(4) 0.26(4) 0.16(3) -0.03(3) -0.08(3) 0.13(3)
C13A 0.29(4) 0.26(4) 0.16(3) -0.03(3) -0.08(3) 0.13(3)
C12A 0.28(4) 0.26(4) 0.16(3) -0.03(3) -0.07(3) 0.13(3)
C25A 0.27(3) 0.25(3) 0.16(3) -0.02(3) -0.05(3) 0.13(3)
C24A 0.26(4) 0.25(3) 0.16(3) -0.02(3) -0.05(3) 0.13(3)
C23A 0.26(4) 0.25(3) 0.15(3) -0.02(3) -0.05(3) 0.12(3)
C26A 0.23(3) 0.23(3) 0.14(3) -0.01(3) -0.03(3) 0.09(3)
C31A 0.22(3) 0.21(3) 0.13(3) 0.01(2) -0.02(2) 0.07(2)
C32A 0.22(3) 0.21(3) 0.13(3) 0.01(3) 0.00(3) 0.05(3)
C33A 0.25(5) 0.21(4) 0.13(4) -0.01(4) 0.04(4) 0.04(4)

_geom_special_details            
;
 All esds (except the esd in the dihedral angle between two l.s. planes)
 are estimated using the full covariance matrix.  The cell esds are taken
 into account individually in the estimation of esds in distances, angles
 and torsion angles; correlations between esds in cell parameters are only
 used when they are defined by crystal symmetry.  An approximate (isotropic)
 treatment of cell esds is used for estimating esds involving l.s. planes.
;
loop_
_geom_bond_atom_site_label_1
_geom_bond_atom_site_label_2
_geom_bond_distance
_geom_bond_site_symmetry_2
_geom_bond_publ_flag
Cd1 N11B 2.33(5) . ?
Cd1 N21B 2.40(5) . ?
Cd1 N31B 2.23(4) . ?
Cd1 N41B 2.38(4) . ?
Cd1 N11A 2.50(3) . ?
Cd1 N21A 2.27(3) . ?
N11B C16B 1.33(2) . ?
N11B C12B 1.339(16) . ?
N21B N22B 1.351(14) . ?
N21B C25B 1.337(14) . ?
N22B C23B 1.343(16) . ?
N22B C26B 1.47(3) . ?
C16B C15B 1.38(3) . ?
C15B C14B 1.38(3) . ?
C14B C13B 1.39(2) . ?
C13B C12B 1.392(19) . ?
C12B C25B 1.468(12) . ?
C25B C24B 1.41(2) . ?
C24B C23B 1.37(2) . ?
C26B C51B 1.511(15) . ?
C51B C56B 1.43(2) . ?
C51B C52B 1.36(2) . ?
C56B C55B 1.392(16) . ?
C56B C57B 1.43(2) . ?
C55B C54B 1.44(2) . ?
C55B C60B 1.43(2) . ?
C54B C53B 1.38(3) . ?
C54B C46B 1.543(15) 12_665 ?
C53B C52B 1.38(2) . ?
C57B C58B 1.37(3) . ?
C58B C59B 1.37(3) . ?
C59B C60B 1.37(3) . ?
N31B C36B 1.34(2) . ?
N31B C32B 1.335(16) . ?
N41B N42B 1.34(5) . ?
N41B C45B 1.31(4) . ?
N42B C43B 1.40(5) . ?
N42B C46B 1.43(4) . ?
C36B C35B 1.38(3) . ?
C35B C34B 1.39(3) . ?
C34B C33B 1.39(2) . ?
C33B C32B 1.396(19) . ?
C32B C45B 1.471(12) . ?
C45B C44B 1.42(2) . ?
C44B C43B 1.35(2) . ?
N11A C16A 1.34(2) . ?
N11A C12A 1.344(16) . ?
N21A N22A 1.32(4) . ?
N21A C25A 1.34(4) . ?
N22A C23A 1.38(5) . ?
N22A C26A 1.48(4) . ?
C16A C15A 1.38(3) . ?
C15A C14A 1.38(3) . ?
C14A C13A 1.39(2) . ?
C13A C12A 1.392(18) . ?
C12A C25A 1.467(12) . ?
C25A C24A 1.41(2) . ?
C24A C23A 1.36(2) . ?
C26A C31A 1.522(17) . ?
C31A C32A 1.400(16) . ?
C31A C32A 1.404(18) 22_655 ?
C32A C33A 1.516(19) . ?

loop_
_geom_angle_atom_site_label_1
_geom_angle_atom_site_label_2
_geom_angle_atom_site_label_3
_geom_angle
_geom_angle_site_symmetry_1
_geom_angle_site_symmetry_3
_geom_angle_publ_flag
N11B Cd1 N21B 70.1(18) . . ?
N11B Cd1 N41B 93.0(19) . . ?
N11B Cd1 N11A 86(2) . . ?
N21B Cd1 N11A 155.4(19) . . ?
N31B Cd1 N11B 168(2) . . ?
N31B Cd1 N21B 108.5(17) . . ?
N31B Cd1 N41B 75.0(16) . . ?
N31B Cd1 N11A 96.1(19) . . ?
N31B Cd1 N21A 111.3(19) . . ?
N41B Cd1 N21B 98.9(16) . . ?
N41B Cd1 N11A 86.5(17) . . ?
N21A Cd1 N11B 81(2) . . ?
N21A Cd1 N21B 100.7(14) . . ?
N21A Cd1 N41B 156.0(17) . . ?
N21A Cd1 N11A 70.0(14) . . ?
C16B N11B Cd1 121(3) . . ?
C16B N11B C12B 119(2) . . ?
C12B N11B Cd1 119(3) . . ?
N22B N21B Cd1 139(2) . . ?
C25B N21B Cd1 115(2) . . ?
C25B N21B N22B 105.0(13) . . ?
N21B N22B C26B 118(3) . . ?
C23B N22B N21B 112.4(13) . . ?
C23B N22B C26B 130(3) . . ?
N11B C16B C15B 123(3) . . ?
C16B C15B C14B 117(3) . . ?
C15B C14B C13B 121(2) . . ?
C14B C13B C12B 118(2) . . ?
N11B C12B C13B 121.5(18) . . ?
N11B C12B C25B 116(2) . . ?
C13B C12B C25B 122(2) . . ?
N21B C25B C12B 119(2) . . ?
N21B C25B C24B 110.2(13) . . ?
C24B C25B C12B 130(2) . . ?
C23B C24B C25B 105.5(14) . . ?
N22B C23B C24B 106.7(15) . . ?
N22B C26B C51B 110(3) . . ?
C56B C51B C26B 117(2) . . ?
C52B C51B C26B 125(3) . . ?
C52B C51B C56B 118(2) . . ?
C51B C56B C57B 120(2) . . ?
C55B C56B C51B 119(2) . . ?
C55B C56B C57B 121(2) . . ?
C56B C55B C54B 121(2) . . ?
C56B C55B C60B 118(2) . . ?
C60B C55B C54B 121(3) . . ?
C55B C54B C46B 136(5) . 12_665 ?
C53B C54B C55B 117(2) . . ?
C53B C54B C46B 107(5) . 12_665 ?
C54B C53B C52B 121(3) . . ?
C51B C52B C53B 123(3) . . ?
C58B C57B C56B 119(2) . . ?
C57B C58B C59B 120(3) . . ?
C60B C59B C58B 123(3) . . ?
C59B C60B C55B 120(2) . . ?
C36B N31B Cd1 125(3) . . ?
C32B N31B Cd1 115(3) . . ?
C32B N31B C36B 119(2) . . ?
N42B N41B Cd1 145(3) . . ?
C45B N41B Cd1 107(2) . . ?
C45B N41B N42B 107(2) . . ?
N41B N42B C43B 110.3(19) . . ?
N41B N42B C46B 126(5) . . ?
C43B N42B C46B 124(5) . . ?
N31B C36B C35B 124(3) . . ?
C36B C35B C34B 117(3) . . ?
C35B C34B C33B 120(2) . . ?
C34B C33B C32B 118(2) . . ?
N31B C32B C33B 121.7(18) . . ?
N31B C32B C45B 117(2) . . ?
C33B C32B C45B 121(2) . . ?
N41B C45B C32B 123(3) . . ?
N41B C45B C44B 110.1(17) . . ?
C44B C45B C32B 126(3) . . ?
C43B C44B C45B 106.3(19) . . ?
C44B C43B N42B 106(2) . . ?
N42B C46B C54B 133(5) . 6_566 ?
C16A N11A Cd1 129(3) . . ?
C16A N11A C12A 117(2) . . ?
C12A N11A Cd1 114(2) . . ?
N22A N21A Cd1 134(2) . . ?
N22A N21A C25A 106(2) . . ?
C25A N21A Cd1 119(2) . . ?
N21A N22A C23A 112.0(19) . . ?
N21A N22A C26A 122(4) . . ?
C23A N22A C26A 126(3) . . ?
N11A C16A C15A 124(3) . . ?
C16A C15A C14A 118(3) . . ?
C15A C14A C13A 119(2) . . ?
C14A C13A C12A 119(2) . . ?
N11A C12A C13A 122.8(18) . . ?
N11A C12A C25A 115.9(19) . . ?
C13A C12A C25A 121(2) . . ?
N21A C25A C12A 121(2) . . ?
N21A C25A C24A 110.0(15) . . ?
C24A C25A C12A 129(3) . . ?
C23A C24A C25A 106.0(18) . . ?
N22A C23A C24A 105.9(19) . . ?
N22A C26A C31A 110(3) . . ?
C32A C31A C26A 120(2) . . ?
C32A C31A C26A 120(3) 22_655 . ?
C32A C31A C32A 120(3) . 22_655 ?
C31A C32A C31A 120(3) . 31_564 ?
C31A C32A C33A 120(3) 31_564 . ?
C31A C32A C33A 120(2) . . ?

_shelx_res_file                  
;
TITL cut105c_a.res in F23
    cd_sq.res
    created by SHELXL-2017/1 at 13:01:49 on 16-Aug-2019
CELL 1.54184 42.9589 42.9589 42.9589 90 90 90
ZERR 4 0.0006 0.0006 0.0006 0 0 0
LATT -4
SYMM -X,-Y,+Z
SYMM -X,+Y,-Z
SYMM +X,-Y,-Z
SYMM +Z,+X,+Y
SYMM +Z,-X,-Y
SYMM -Z,-X,+Y
SYMM -Z,+X,-Y
SYMM +Y,+Z,+X
SYMM -Y,+Z,-X
SYMM +Y,-Z,-X
SYMM -Y,-Z,+X
SFAC C H Cd N O B F
UNIT 2560 2576 48 752 16 96 384
EQIV $1 1-Y,1-Z,+X
EQIV $2 1-Y,0.5+Z,0.5-X
EQIV $3 0.5-Z,1-X,-0.5+Y
DFIX -2.3 Cd1 N31B
DFIX -2.3 Cd1 N21A
DFIX 2.45 Cd1 N11A
DFIX 1.363 0.012 C44B C43B
DFIX 1.407 0.012 C45B C44B
DFIX 1.469 0.006 C32B C45B
DFIX 1.389 0.01 C33B C32B
DFIX 1.341 0.008 C32B N31B
DFIX 1.385 0.01 C34B C33B
DFIX 1.38 0.013 C35B C34B
DFIX 1.379 0.015 C36B C35B
DFIX 1.34 0.01 C36B N31B
DFIX 1.34 0.01 C16B N11B
DFIX 1.341 0.008 C12B N11B
DFIX 1.354 0.007 N21B N22B
DFIX 1.339 0.007 C25B N21B
DFIX 1.345 0.008 C23B N22B
DFIX 1.464 0.016 C26B N22B
DFIX 1.379 0.015 C16B C15B
DFIX 1.38 0.013 C15B C14B
DFIX 1.385 0.01 C14B C13B
DFIX 1.389 0.01 C13B C12B
DFIX 1.469 0.006 C12B C25B
DFIX 1.407 0.012 C25B C24B
DFIX 1.363 0.012 C24B C23B
DFIX 1.512 0.007 C51B C26B
DFIX 1.427 0.015 C51B C56B
DFIX 1.37 0.013 C51B C52B
DFIX 1.419 0.011 C56B C57B
DFIX 1.417 0.012 C55B C54B
DFIX 1.417 0.012 C55B C60B
DFIX 1.363 0.013 C54B C53B
DFIX 1.385 0.01 C53B C52B
DFIX 1.363 0.013 C57B C58B
DFIX 1.38 0.013 C58B C59B
DFIX 1.363 0.013 C59B C60B
DFIX 1.363 0.012 C24A C23A
DFIX 1.407 0.012 C25A C24A
DFIX 1.469 0.006 C12A C25A
DFIX 1.389 0.01 C13A C12A
DFIX 1.341 0.008 C12A N11A
DFIX 1.385 0.01 C14A C13A
DFIX 1.38 0.013 C15A C14A
DFIX 1.379 0.015 C16A C15A
DFIX 1.34 0.01 C16A N11A
DFIX 1.39 0.008 C56B C55B
DFIX 1.512 0.007 C54B C46B_$1
DFIX 1.402 0.008 C31A C32A
DFIX 1.402 0.008 C31A C32A_$2
DFIX 1.509 0.009 C32A C33A
DFIX 1.513 0.008 C31A C26A
DFIX -1.9 H26c_$3 H33a
SADI C26A C32A C26A C32A_$2
SADI C26A C33A C26A C33A_$2
DANG 2.436 0.02 C46B N41B
DANG 2.24 0.01 C43B N41B
DANG 2.524 0.021 C43B C46B
DANG 2.131 0.009 C45B N42B
DANG 2.18 0.012 C44B N42B
DANG 2.202 0.015 C45B C43B
DANG 2.263 0.013 C44B N41B
DANG 2.438 0.012 C32B N41B
DANG 2.588 0.016 C32B C44B
DANG 2.493 0.013 C33B C45B
DANG 2.385 0.012 C45B N31B
DANG 2.396 0.015 C33B N31B
DANG 2.386 0.014 C34B C32B
DANG 2.398 0.017 C35B C33B
DANG 2.369 0.019 C36B C34B
DANG 2.397 0.019 C35B N31B
DANG 2.285 0.015 C36B C32B
DANG 2.285 0.015 C16B C12B
DANG 2.131 0.009 C25B N22B
DANG 2.24 0.01 C23B N21B
DANG 2.436 0.02 C26B N21B
DANG 2.524 0.021 C23B C26B
DANG 2.397 0.019 C15B N11B
DANG 2.369 0.019 C16B C14B
DANG 2.398 0.017 C15B C13B
DANG 2.386 0.014 C14B C12B
DANG 2.396 0.015 C13B N11B
DANG 2.385 0.012 C25B N11B
DANG 2.493 0.013 C13B C25B
DANG 2.438 0.012 C12B N21B
DANG 2.263 0.013 C24B N21B
DANG 2.588 0.016 C12B C24B
DANG 2.202 0.015 C25B C23B
DANG 2.18 0.012 C24B N22B
DANG 2.496 0.045 C51B N22B
DANG 2.409 0.02 C56B C52B
DANG 2.499 0.02 C51B C57B
DANG 2.437 0.017 C55B C57B
DANG 2.451 0.016 C56B C54B
DANG 2.451 0.016 C56B C60B
DANG 2.483 0.028 C54B C60B
DANG 2.416 0.018 C55B C53B
DANG 2.389 0.02 C54B C52B
DANG 2.404 0.021 C51B C53B
DANG 2.421 0.018 C56B C58B
DANG 2.38 0.018 C57B C59B
DANG 2.38 0.018 C58B C60B
DANG 2.416 0.018 C55B C59B
DANG 2.24 0.01 C23A N21A
DANG 2.131 0.009 C25A N22A
DANG 2.18 0.012 C24A N22A
DANG 2.202 0.015 C25A C23A
DANG 2.263 0.013 C24A N21A
DANG 2.438 0.012 C12A N21A
DANG 2.588 0.016 C12A C24A
DANG 2.493 0.013 C13A C25A
DANG 2.385 0.012 C25A N11A
DANG 2.396 0.015 C13A N11A
DANG 2.386 0.014 C14A C12A
DANG 2.398 0.017 C15A C13A
DANG 2.369 0.019 C16A C14A
DANG 2.397 0.019 C15A N11A
DANG 2.285 0.015 C16A C12A
DANG 2.421 0.016 C51B C55B
DANG 2.521 0.015 C52B C26B
DANG 2.521 0.015 C56B C26B
DANG 2.496 0.045 C54B N42B_$1
DANG 2.496 0.045 C54B C46B_$1
DANG 2.473 0.024 C31A N22A
DANG 2.428 0.016 C31A C31A_$3
DANG 2.527 0.017 C31A C33A
DANG 2.436 0.02 C26A N21A
DANG 2.524 0.021 C23A C26A
FLAT C32B C45B C33B N31B
FLAT C45B N41B C44B C32B
FLAT N42B N41B C46B C43B
FLAT C44B C45B C32B C33B
FLAT N42B N41B C45B C44B
FLAT N41B C45B C44B C43B
FLAT C45B C44B C43B N42B
FLAT C44B C43B N42B N41B
FLAT C43B N42B N41B C45B
FLAT C32B C33B C34B C35B
FLAT C33B C34B C35B C36B
FLAT C34B C35B C36B N31B
FLAT C35B C36B N31B C32B
FLAT C36B N31B C32B C33B
FLAT N31B C32B C33B C34B
FLAT C51B C26B C56B C52B
FLAT C56B C51B C55B C57B
FLAT C55B C56B C54B C60B
FLAT C12B N11B C13B C25B
FLAT C25B N21B C12B C24B
FLAT N22B N21B C23B C26B
FLAT C13B C12B C25B C24B
FLAT N21B N22B C23B C24B
FLAT N22B C23B C24B C25B
FLAT C23B C24B C25B N21B
FLAT C24B C25B N21B N22B
FLAT C25B N21B N22B C23B
FLAT N11B C16B C15B C14B
FLAT C16B C15B C14B C13B
FLAT C15B C14B C13B C12B
FLAT C14B C13B C12B N11B
FLAT C13B C12B N11B C16B
FLAT C12B N11B C16B C15B
FLAT C51B C56B C55B C54B
FLAT C56B C55B C54B C53B
FLAT C55B C54B C53B C52B
FLAT C54B C53B C52B C51B
FLAT C53B C52B C51B C56B
FLAT C52B C51B C56B C55B
FLAT C56B C55B C60B C59B
FLAT C55B C60B C59B C58B
FLAT C60B C59B C58B C57B
FLAT C59B C58B C57B C56B
FLAT C58B C57B C56B C55B
FLAT C57B C56B C55B C60B
FLAT C12A C25A C13A N11A
FLAT C25A N21A C24A C12A
FLAT C24A C25A C12A C13A
FLAT N22A N21A C25A C24A
FLAT N21A C25A C24A C23A
FLAT C25A C24A C23A N22A
FLAT C24A C23A N22A N21A
FLAT C23A N22A N21A C25A
FLAT C12A C13A C14A C15A
FLAT C13A C14A C15A C16A
FLAT C14A C15A C16A N11A
FLAT C15A C16A N11A C12A
FLAT C16A N11A C12A C13A
FLAT N11A C12A C13A C14A
FLAT Cd1 N21A C25A C12A N11A
FLAT Cd1 N31B C32B C45B N41B
FLAT Cd1 N21B C25B C12B N11B
FLAT C55B C53B C54B C46B_$1
FLAT C46B_$1 N42B_$1 C43B_$1 N41B_$1
FLAT C31A C32A C31A_$3 C32A_$3 C31A_$2 C32A_$2
FLAT N22A N21A C26A C23A
FLAT C26A C31A C32A C32A_$2
SIMU 0.01 0.02 2 $C $N
RIGU $C $N
ISOR 0.025 0.05 C31A C32A C33A

L.S. 12 0 264
PLAN  15
SIZE 0.075 0.159 0.194
TEMP -123(2)
BOND
ABIN
fmap 2
acta
MERG 2
TWIN 0 -1 0 -1 0 0 0 0 -1 -4
REM <olex2.extras>
REM <HklSrc "%.\\cd_sq.hkl">
REM </olex2.extras>

WGHT    0.200000
BASF   0.41609   0.42098   0.06507
FVAR       0.10400
CD1   3    0.426106    0.574270    0.261824    11.00000    0.29257    0.29485 =
         0.12518    0.00030   -0.00199    0.14984
N11B  4    0.376509    0.552613    0.257620    11.00000    0.23226    0.32934 =
         0.22256   -0.02667   -0.07294   -0.05650
N21B  4    0.387400    0.613994    0.268038    11.00000    0.23829    0.30830 =
         0.17893   -0.02223   -0.07611   -0.04405
N22B  4    0.385387    0.645362    0.269122    11.00000    0.24735    0.30701 =
         0.18454   -0.03828   -0.07380   -0.04692
C16B  1    0.372708    0.523212    0.248442    11.00000    0.23156    0.33003 =
         0.23443   -0.02781   -0.07597   -0.06323
AFIX  43
H16B  2    0.390638    0.510436    0.246361    11.00000   -1.20000
AFIX   0
C15B  1    0.343997    0.510448    0.241820    11.00000    0.23616    0.33013 =
         0.24000   -0.02456   -0.07301   -0.06455
AFIX  43
H15B  2    0.342022    0.489775    0.234219    11.00000   -1.20000
AFIX   0
C14B  1    0.318210    0.529093    0.246743    11.00000    0.23804    0.32981 =
         0.23646   -0.02273   -0.07629   -0.06371
AFIX  43
H14B  2    0.297981    0.520876    0.243234    11.00000   -1.20000
AFIX   0
C13B  1    0.321492    0.559674    0.256748    11.00000    0.23860    0.33065 =
         0.22269   -0.02264   -0.07812   -0.05912
AFIX  43
H13B  2    0.303829    0.572381    0.260690    11.00000   -1.20000
AFIX   0
C12B  1    0.351567    0.571043    0.260793    11.00000    0.23379    0.32538 =
         0.20707   -0.02212   -0.07882   -0.05496
C25B  1    0.357937    0.604086    0.266672    11.00000    0.23658    0.31500 =
         0.18710   -0.01585   -0.07698   -0.04607
C24B  1    0.337339    0.629362    0.270097    11.00000    0.24004    0.31540 =
         0.18364   -0.02127   -0.07998   -0.04448
AFIX  43
H24B  2    0.315280    0.628572    0.271441    11.00000   -1.20000
AFIX   0
C23B  1    0.355827    0.655330    0.271083    11.00000    0.24151    0.31005 =
         0.17917   -0.03470   -0.08546   -0.04538
AFIX  43
H23B  2    0.349051    0.676309    0.272816    11.00000   -1.20000
AFIX   0
C26B  1    0.414432    0.663399    0.267260    11.00000    0.25861    0.29958 =
         0.20585   -0.04177   -0.06778   -0.05082
AFIX  23
H26A  2    0.409639    0.685259    0.261763    11.00000   -1.20000
H26B  2    0.427946    0.654645    0.250772    11.00000   -1.20000
AFIX   0
C51B  1    0.431265    0.662385    0.298120    11.00000    0.27115    0.29378 =
         0.21571   -0.04456   -0.06644   -0.06288
C56B  1    0.462834    0.672662    0.298536    11.00000    0.27720    0.29187 =
         0.22594   -0.04722   -0.06589   -0.06921
C55B  1    0.479436    0.671862    0.326361    11.00000    0.28123    0.29722 =
         0.22665   -0.03854   -0.06575   -0.07250
C54B  1    0.464660    0.662955    0.355117    11.00000    0.28071    0.30094 =
         0.22652   -0.03146   -0.06960   -0.07452
C53B  1    0.434139    0.653162    0.353325    11.00000    0.28084    0.29869 =
         0.22315   -0.03003   -0.07206   -0.07476
AFIX  43
H53B  2    0.423749    0.646689    0.371742    11.00000   -1.20000
AFIX   0
C52B  1    0.418346    0.652566    0.325290    11.00000    0.28068    0.29774 =
         0.22528   -0.03824   -0.06679   -0.06825
AFIX  43
H52B  2    0.397578    0.644972    0.324999    11.00000   -1.20000
AFIX   0
C57B  1    0.477007    0.683436    0.270479    11.00000    0.28076    0.28576 =
         0.23176   -0.04364   -0.06242   -0.07225
AFIX  43
H57B  2    0.465238    0.684813    0.251807    11.00000   -1.20000
AFIX   0
C58B  1    0.507746    0.691753    0.270807    11.00000    0.28128    0.28377 =
         0.23398   -0.04387   -0.06430   -0.07436
AFIX  43
H58B  2    0.517484    0.698904    0.252285    11.00000   -1.20000
AFIX   0
C59B  1    0.524516    0.689747    0.297982    11.00000    0.28251    0.28513 =
         0.23105   -0.04149   -0.06379   -0.07384
AFIX  43
H59B  2    0.546000    0.694977    0.297625    11.00000   -1.20000
AFIX   0
C60B  1    0.511492    0.680526    0.325474    11.00000    0.28034    0.29317 =
         0.22931   -0.04099   -0.06466   -0.07123
AFIX  43
H60B  2    0.523701    0.679884    0.343901    11.00000   -1.20000
AFIX   0
N31B  4    0.471974    0.593516    0.276778    11.00000    0.23401    0.36269 =
         0.19086    0.09061    0.05533    0.11034
N41B  4    0.431440    0.559071    0.314873    11.00000    0.19499    0.34881 =
         0.17906    0.09893    0.03751    0.13354
N42B  4    0.417867    0.544030    0.338474    11.00000    0.19318    0.35296 =
         0.19110    0.09313    0.03767    0.12246
C36B  1    0.494002    0.604243    0.257352    11.00000    0.23511    0.37032 =
         0.18586    0.08438    0.05943    0.10779
AFIX  43
H36B  2    0.488688    0.607094    0.236076    11.00000   -1.20000
AFIX   0
C35B  1    0.523843    0.611328    0.266582    11.00000    0.23946    0.37350 =
         0.18765    0.08120    0.06099    0.10089
AFIX  43
H35B  2    0.538784    0.619043    0.252219    11.00000   -1.20000
AFIX   0
C34B  1    0.531251    0.606773    0.297636    11.00000    0.23937    0.37347 =
         0.18927    0.07906    0.05719    0.09914
AFIX  43
H34B  2    0.551562    0.611564    0.304953    11.00000   -1.20000
AFIX   0
C33B  1    0.509030    0.595212    0.318101    11.00000    0.23288    0.37130 =
         0.18901    0.08154    0.05627    0.09830
AFIX  43
H33B  2    0.513894    0.591875    0.339414    11.00000   -1.20000
AFIX   0
C32B  1    0.479373    0.588622    0.306552    11.00000    0.22680    0.36357 =
         0.18780    0.08915    0.05267    0.10860
C45B  1    0.455544    0.573885    0.326250    11.00000    0.20472    0.35224 =
         0.18178    0.09536    0.04493    0.12205
C44B  1    0.457525    0.568956    0.358771    11.00000    0.19734    0.35167 =
         0.18308    0.09063    0.03715    0.12109
AFIX  43
H44B  2    0.472365    0.577711    0.372634    11.00000   -1.20000
AFIX   0
C43B  1    0.434156    0.549361    0.366143    11.00000    0.19107    0.35216 =
         0.18187    0.09675    0.04031    0.12267
AFIX  43
H43B  2    0.429668    0.540898    0.386075    11.00000   -1.20000
AFIX   0
C46B  1    0.389834    0.526170    0.336694    11.00000    0.20030    0.35489 =
         0.20332    0.08699    0.03211    0.11233
AFIX  23
H46A  2    0.391787    0.510939    0.353878    11.00000   -1.20000
H46B  2    0.392206    0.513924    0.317317    11.00000   -1.20000
AFIX   0
N11A  4    0.445773    0.521115    0.248364    11.00000    0.28800    0.26473 =
         0.16437   -0.03131   -0.06683    0.12984
N21A  4    0.424474    0.567123    0.209592    11.00000    0.26379    0.24802 =
         0.14933   -0.01587   -0.05037    0.11878
N22A  4    0.414053    0.583797    0.185887    11.00000    0.24791    0.23980 =
         0.14481   -0.01178   -0.04917    0.11287
C16A  1    0.454616    0.497979    0.267278    11.00000    0.29144    0.26606 =
         0.16727   -0.03101   -0.07271    0.13209
AFIX  43
H16A  2    0.452981    0.501271    0.289084    11.00000   -1.20000
AFIX   0
C15A  1    0.465986    0.469575    0.257155    11.00000    0.29535    0.26341 =
         0.16609   -0.03140   -0.08077    0.13093
AFIX  43
H15A  2    0.472052    0.453924    0.271553    11.00000   -1.20000
AFIX   0
C14A  1    0.468231    0.464714    0.225398    11.00000    0.29193    0.25891 =
         0.16497   -0.03186   -0.07963    0.12961
AFIX  43
H14A  2    0.476749    0.445887    0.217524    11.00000   -1.20000
AFIX   0
C13A  1    0.457892    0.487669    0.205217    11.00000    0.28592    0.25818 =
         0.15948   -0.03043   -0.07764    0.12918
AFIX  43
H13A  2    0.458424    0.484502    0.183337    11.00000   -1.20000
AFIX   0
C12A  1    0.446714    0.515451    0.217604    11.00000    0.28107    0.25850 =
         0.16024   -0.02834   -0.06688    0.12564
C25A  1    0.434473    0.540192    0.197482    11.00000    0.26788    0.24934 =
         0.15596   -0.02286   -0.05416    0.12692
C24A  1    0.431040    0.540624    0.164920    11.00000    0.26280    0.24674 =
         0.15676   -0.02217   -0.04860    0.12584
AFIX  43
H24A  2    0.436556    0.524574    0.150742    11.00000   -1.20000
AFIX   0
C23A  1    0.418209    0.568716    0.157863    11.00000    0.25604    0.24699 =
         0.15437   -0.01624   -0.04899    0.12019
AFIX  43
H23A  2    0.413150    0.576370    0.137741    11.00000   -1.20000
AFIX   0
C26A  1    0.398757    0.614244    0.190251    11.00000    0.23481    0.22845 =
         0.13840   -0.00657   -0.03314    0.08977
AFIX  23
H26C  2    0.414467    0.630116    0.195940    11.00000   -1.20000
H26D  2    0.383381    0.612862    0.207361    11.00000   -1.20000
AFIX   0
C31A  1    0.382472    0.623719    0.160237    11.00000    0.21945    0.20880 =
         0.13126    0.01095   -0.01823    0.06588
C32A  1    0.356263    0.607278    0.150013    11.00000    0.22409    0.20508 =
         0.12508    0.01061   -0.00301    0.05215
C33A  1    0.344427    0.579560    0.168358    11.00000    0.24850    0.21023 =
         0.12786   -0.01037    0.04201    0.03849
AFIX 137
H33A  2    0.334691    0.564621    0.154129    11.00000   -1.50000
H33C  2    0.329063    0.586586    0.183686    11.00000   -1.50000
H33D  2    0.361876    0.569551    0.179118    11.00000   -1.50000
AFIX   0

O1W   5    0.414957    0.585043    0.085043    10.33333    0.10764
HKLF 4


REM  cut105c_a.res in F23
REM R1 =  0.1104 for    1801 Fo > 4sig(Fo)  and  0.1246 for all    2076 data
REM    457 parameters refined using    916 restraints

END

WGHT      0.2000      0.0000

REM Highest difference peak  0.877,  deepest hole -0.346,  1-sigma level  0.083
Q1    1   0.3505  0.6521  0.2757  11.00000  0.05    0.37
Q2    1   0.3553  0.5980  0.2642  11.00000  0.05    0.35
Q3    1   0.4396  0.5583  0.3218  11.00000  0.05    0.32
Q4    1   0.5000  0.5000  0.3397  10.50000  0.05    0.26
Q5    1   0.4428  0.5572  0.4428  10.33333  0.05    0.25
Q6    1   0.4505  0.6633  0.3212  11.00000  0.05    0.25
Q7    1   0.4570  0.6421  0.2570  11.00000  0.05    0.24
Q8    1   0.5083  0.6632  0.3308  11.00000  0.05    0.24
Q9    1   0.5165  0.6629  0.3343  11.00000  0.05    0.24
Q10   1   0.4119  0.6413  0.1891  11.00000  0.05    0.24
Q11   1   0.4361  0.5628  0.3811  11.00000  0.05    0.24
Q12   1   0.4478  0.5537  0.1957  11.00000  0.05    0.24
Q13   1   0.4562  0.5790  0.3409  11.00000  0.05    0.24
Q14   1   0.4128  0.5763  0.1936  11.00000  0.05    0.23
Q15   1   0.3554  0.6446  0.3554  10.33333  0.05    0.23
;
_shelx_res_checksum              72064
_shelx_fab_checksum              9076
_shelx_fab_file                  
;
    2    2    2    371.07   -129.99
    1    1    3   -465.49  -1139.96
    3    3    3    491.73    150.16
    1    3    3    123.56   -251.58
    0    0    4   -371.50     19.70
    0    2    4    -17.11     -8.25
    2    2    4   -194.95     72.26
    2    0    4   -354.89     13.50
    4    4    4   -611.16   -469.06
    2    4    4   -287.17    257.52
    0    4    4   -340.85    -18.52
    1    3    5   -598.09   -255.78
    1    1    5     -2.99   -127.73
    3    3    5     71.73   -127.43
    3    1    5   -105.45    258.22
    5    5    5    235.73    138.99
    3    5    5    376.37    -14.26
    1    5    5   -118.77    197.45
    0    0    6   -404.26    -13.71
    0    2    6    370.75      4.31
    0    4    6   -274.94     29.18
    2    4    6   -503.94     34.27
    2    2    6   -273.82     -6.33
    2    0    6    477.27     -4.41
    4    4    6    -31.29   -114.85
    4    2    6   -190.13   -138.45
    4    0    6   -235.87      7.69
    6    6    6    336.34   -280.85
    4    6    6      6.21    431.27
    2    6    6     42.35    105.89
    0    6    6    990.65     16.23
    1    5    7    133.05   -184.42
    1    3    7    -29.58     -6.17
    1    1    7    122.28    184.43
    3    5    7   -105.53     30.22
    3    3    7    200.26   -112.82
    3    1    7     -4.11     26.63
    5    5    7    -37.47    336.83
    5    3    7   -206.82    154.87
    5    1    7     80.33     82.31
    7    7    7   -177.58    -91.72
    5    7    7   -325.37    408.32
    3    7    7   -186.58    -22.98
    1    7    7    224.91   -150.60
    0    0    8    337.02      2.03
    0    2    8   -173.74      1.92
    0    4    8    -38.31      0.25
    0    6    8     97.86      6.14
    2    6    8    407.17   -123.26
    2    4    8     12.95    -63.07
    2    2    8   -260.05    121.16
    2    0    8     84.80     -5.61
    4    6    8     76.93   -182.05
    4    4    8    -96.04    -11.15
    4    2    8     66.65    -45.66
    4    0    8     71.68     11.54
    6    6    8   -154.33    -91.84
    6    4    8    204.94    292.37
    6    2    8     44.78    287.34
    6    0    8    148.48     -5.98
    8    8    8   -198.03    241.25
    6    8    8     10.70    193.22
    4    8    8     93.73    292.42
    2    8    8    251.35   -257.58
    0    8    8    377.11      0.71
    1    7    9    245.72    -69.05
    1    5    9    127.83    -53.19
    1    3    9   -105.39   -192.32
    1    1    9     28.32     66.64
    3    7    9    357.36   -297.04
    3    5    9    376.37    120.54
    3    3    9    441.85   -156.53
    3    1    9     73.34    283.36
    5    7    9   -239.71    138.54
    5    5    9   -509.95    117.29
    5    3    9    403.19     -5.91
    5    1    9    100.68    143.89
    7    7    9   -100.14     44.95
    7    5    9     62.82     53.51
    7    3    9    -13.27    -85.12
    7    1    9   -132.16   -442.19
    9    9    9    273.09   -462.40
    7    9    9   -115.67   -101.65
    5    9    9      1.94   -139.50
    3    9    9     18.30    -91.09
    1    9    9     59.28    -78.69
    0    0   10    386.96      4.61
    0    2   10   -622.60      4.39
    0    4   10    -45.30     -2.16
    0    6   10    229.73     -6.73
    0    8   10    112.97     -2.35
    2    8   10    119.13   -115.68
    2    6   10    269.51     28.26
    2    4   10    -58.67    253.09
    2    2   10    -78.77   -172.24
    2    0   10    -70.57      6.02
    4    8   10    -39.66   -162.14
    4    6   10    -28.68   -116.89
    4    4   10     92.60   -209.31
    4    2   10   -330.11    391.90
    4    0   10   -229.04     -5.03
    6    8   10   -141.74      5.32
    6    6   10   -116.40   -185.29
    6    4   10   -124.51    -54.69
    6    2   10     90.79     82.23
    6    0   10   -784.69     -2.60
    8    8   10   -204.87     16.16
    8    6   10   -145.17     65.27
    8    4   10   -115.29    -80.08
    8    2   10    -43.04    -80.25
    8    0   10    377.46     -3.93
   10   10   10    138.79    -58.45
    8   10   10    -60.31     25.58
    6   10   10    -45.34     45.23
    4   10   10   -183.13   -183.92
    2   10   10     91.94     92.44
    0   10   10    366.33     -1.54
    1    9   11   -103.36   -126.78
    1    7   11    137.47    -65.65
    1    5   11     55.51    -30.38
    1    3   11      0.12   -240.17
    1    1   11   -115.01    -49.60
    3    9   11    -57.87   -124.00
    3    7   11    179.72   -239.23
    3    5   11     12.87   -155.65
    3    3   11    143.82    -59.68
    3    1   11     20.92   -377.37
    5    9   11    139.97    -40.87
    5    7   11   -226.70     36.85
    5    5   11     15.53    -17.87
    5    3   11    -35.29    135.89
    5    1   11    -37.99   -262.61
    7    9   11   -113.97    -62.70
    7    7   11   -202.80     17.28
    7    5   11    -73.97    129.20
    7    3   11    131.75      7.80
    7    1   11   -241.52    308.19
    9    9   11    301.72    -11.91
    9    7   11     52.38    -55.44
    9    5   11    121.72   -172.21
    9    3   11   -100.45     42.17
    9    1   11     41.87    -41.03
   11   11   11     45.67    -73.55
    9   11   11    140.17    -17.04
    7   11   11    166.10    -53.23
    5   11   11    -83.05    121.02
    3   11   11     82.41   -188.23
    1   11   11    -74.09    -63.08
    0    0   12    254.44     -3.30
    0    2   12   -304.29      1.06
    0    4   12     30.83     -0.04
    0    6   12     71.82      3.45
    0    8   12    113.08      3.16
    0   10   12     95.53      1.38
    2   10   12    -56.41    -28.53
    2    8   12    -34.44   -276.53
    2    6   12   -113.53    -55.19
    2    4   12     53.96    -99.20
    2    2   12    122.39    106.44
    2    0   12   -221.60      2.92
    4   10   12    -80.43   -148.84
    4    8   12    -77.46   -171.39
    4    6   12     47.68   -127.13
    4    4   12    -13.23    249.57
    4    2   12    168.38    -99.21
    4    0   12    218.74      2.41
    6   10   12   -146.05    -59.49
    6    8   12   -232.77    -20.64
    6    6   12     80.52     43.08
    6    4   12   -142.67   -297.01
    6    2   12    -90.82    184.10
    6    0   12    321.91    -10.86
    8   10   12    -56.78    110.28
    8    8   12      7.98     59.04
    8    6   12   -242.17    -65.98
    8    4   12   -147.58    -97.89
    8    2   12     55.10     42.16
    8    0   12     25.99      0.26
   10   10   12   -144.64     91.82
   10    8   12     57.44    -41.69
   10    6   12   -216.64   -120.80
   10    4   12    -68.82   -144.28
   10    2   12    143.92     70.00
   10    0   12    -39.85     -5.48
   12   12   12    150.20    -73.94
   10   12   12    -39.93    -45.80
    8   12   12     55.24    -48.00
    6   12   12    -49.77     66.32
    4   12   12   -103.23    -13.03
    2   12   12     33.24    -26.66
    0   12   12     82.12     -1.50
    1   11   13    -25.14   -186.55
    1    9   13     33.66    -23.37
    1    7   13   -179.40      9.23
    1    5   13   -183.19    -40.14
    1    3   13   -122.73   -111.21
    1    1   13     24.31   -437.91
    3   11   13    -64.50      6.49
    3    9   13    -94.31    126.40
    3    7   13   -145.34    -91.82
    3    5   13     36.71   -177.30
    3    3   13    -38.22    -15.85
    3    1   13      9.29    114.55
    5   11   13    -63.82     92.51
    5    9   13    -57.13    -10.20
    5    7   13    149.28    131.11
    5    5   13    -76.58     29.25
    5    3   13      7.71   -137.51
    5    1   13    -10.96    -55.02
    7   11   13    116.08    -36.07
    7    9   13    -19.20     36.31
    7    7   13     -3.24    -73.04
    7    5   13     46.88     30.55
    7    3   13   -133.46    224.39
    7    1   13    -85.46   -130.18
    9   11   13      8.77     59.93
    9    9   13    131.50    -55.24
    9    7   13    -48.10   -140.00
    9    5   13   -143.63     43.69
    9    3   13     79.60    -55.40
    9    1   13     30.04    -32.50
   11   11   13   -123.31     13.02
   11    9   13    -54.57    -32.34
   11    7   13     90.52    100.83
   11    5   13     60.77      4.00
   11    3   13    133.55   -156.40
   11    1   13    -54.04   -115.80
   13   13   13     -9.20    102.80
   11   13   13    -50.95    111.63
    9   13   13     -6.36     32.27
    7   13   13    -39.53     27.16
    5   13   13    163.75     75.42
    3   13   13    103.13     11.96
    1   13   13     -8.09   -188.96
    0    0   14   -202.85      0.99
    0    2   14    353.33     -7.23
    0    4   14    124.58      2.30
    0    6   14     49.17    -12.08
    0    8   14    -36.94      1.29
    0   10   14   -106.70     -1.73
    0   12   14     13.13    -10.05
    2   12   14    -57.24    -93.32
    2   10   14    -23.85     -1.47
    2    8   14     25.29     61.78
    2    6   14     41.47   -103.11
    2    4   14   -223.79      2.95
    2    2   14     44.43   -169.53
    2    0   14    390.79     -4.09
    4   12   14     13.82      0.84
    4   10   14   -104.04     52.53
    4    8   14   -177.54    -18.74
    4    6   14   -116.02     14.60
    4    4   14     21.24   -212.60
    4    2   14    166.83    107.64
    4    0   14    -35.93     -2.54
    6   12   14    140.90      7.10
    6   10   14    -33.01    -45.06
    6    8   14    108.65     93.48
    6    6   14   -188.12     27.18
    6    4   14    -65.14      3.05
    6    2   14    197.97    129.32
    6    0   14    254.06      8.34
    8   12   14     24.12    -28.34
    8   10   14     95.68    136.15
    8    8   14   -102.71    113.64
    8    6   14    -17.44     26.97
    8    4   14   -127.80     69.42
    8    2   14    -34.12    146.09
    8    0   14    204.75     -6.11
   10   12   14     95.26    -46.87
   10   10   14    -84.47    -40.68
   10    8   14    -25.86    141.16
   10    6   14    -93.15    108.76
   10    4   14     98.37     -3.46
   10    2   14    -30.40    -41.11
   10    0   14    -65.42     -3.80
   12   12   14    -81.16    -38.81
   12   10   14     45.73     -8.00
   12    8   14    -98.48     -8.08
   12    6   14     20.41    -81.70
   12    4   14    -38.28     -5.19
   12    2   14     74.46     52.28
   12    0   14     48.15    -15.49
   14   14   14    -73.55     25.41
   12   14   14     60.48    -10.00
   10   14   14    -17.21    -32.39
    8   14   14     54.65    -67.02
    6   14   14     70.85    -16.99
    4   14   14    -17.93     46.75
    2   14   14     -0.30     89.20
    0   14   14     85.88      4.66
    1   13   15     20.82     13.63
    1   11   15     57.74    -95.57
    1    9   15     69.44     62.36
    1    7   15     42.77     -0.26
    1    5   15      0.34   -177.28
    1    3   15     19.97     26.88
    1    1   15     92.23    -36.48
    3   13   15    103.70    -22.37
    3   11   15     18.41    -19.85
    3    9   15    -94.50      2.53
    3    7   15    -10.77    -44.42
    3    5   15   -101.61     -7.35
    3    3   15    -71.01   -212.65
    3    1   15     43.40    -85.07
    5   13   15    -66.19     68.94
    5   11   15     97.88     22.28
    5    9   15     -7.74     56.47
    5    7   15    -89.72     80.16
    5    5   15    178.42    -66.18
    5    3   15   -103.43    109.09
    5    1   15    128.06     76.23
    7   13   15    112.73     53.20
    7   11   15    -67.19    -15.46
    7    9   15    122.77     25.27
    7    7   15     22.15    -68.08
    7    5   15     29.16     33.11
    7    3   15    123.53    -29.93
    7    1   15     22.37     29.25
    9   13   15     -1.44    -49.22
    9   11   15     23.54   -100.78
    9    9   15     66.01    -14.06
    9    7   15      0.14     10.02
    9    5   15     -0.82    -20.11
    9    3   15    -26.52   -107.92
    9    1   15    -13.06    -27.41
   11   13   15    -55.54    -12.49
   11   11   15     24.49     13.05
   11    9   15    108.48   -124.47
   11    7   15    -66.88     35.80
   11    5   15     26.59     37.13
   11    3   15    112.16    -52.22
   11    1   15    -61.70    -44.19
   13   13   15    -40.79    -20.85
   13   11   15     15.36     74.20
   13    9   15   -101.22     59.91
   13    7   15     70.17     48.51
   13    5   15     49.04      7.08
   13    3   15    105.84    -29.97
   13    1   15    -92.64     99.97
   15   15   15     29.02    101.73
   13   15   15     -0.59     13.04
   11   15   15     14.95     39.96
    9   15   15     -6.43    -38.30
    7   15   15    -80.07     59.60
    5   15   15     12.40     77.09
    3   15   15     87.25    -71.60
    1   15   15    -34.06     14.45
    0    0   16    -50.53     -1.64
    0    2   16     30.41     -1.48
    0    4   16    120.80     -5.90
    0    6   16    178.52     -1.75
    0    8   16    156.81      6.09
    0   10   16      6.36      2.60
    0   12   16     68.74      9.44
    0   14   16     48.76      6.16
    2   14   16    -18.29     11.60
    2   12   16     25.87     10.63
    2   10   16    -21.01     82.98
    2    8   16     65.61     44.32
    2    6   16    -91.20     35.98
    2    4   16    -27.14    -42.78
    2    2   16     35.24      9.52
    2    0   16    123.65      5.46
    4   14   16    -27.55    -30.46
    4   12   16     61.34    -25.22
    4   10   16     81.59    -15.94
    4    8   16    -92.98     91.18
    4    6   16      5.49     27.39
    4    4   16    -97.42   -163.39
    4    2   16      3.94    -28.14
    4    0   16    -19.86      3.87
    6   14   16     85.01    -23.21
    6   12   16     61.10     26.99
    6   10   16    159.80     59.64
    6    8   16      4.18     30.85
    6    6   16    -78.82   -147.50
    6    4   16     27.62     41.63
    6    2   16      1.26     54.13
    6    0   16     84.16      2.90
    8   14   16     91.55    -48.31
    8   12   16     69.57    -90.22
    8   10   16     33.20     42.25
    8    8   16     46.87     35.65
    8    6   16     27.26    -48.16
    8    4   16    -28.09    131.16
    8    2   16    -38.68     -5.38
    8    0   16      7.34      1.60
   10   14   16     75.35      6.44
   10   12   16      5.42    -40.31
   10   10   16    -20.23      8.75
   10    8   16    -83.75     71.30
   10    6   16    -71.84     25.65
   10    4   16    101.65    -18.33
   10    2   16     18.13    -32.92
   10    0   16     25.74     -1.35
   12   14   16    -45.52     13.87
   12   12   16    -14.31    -57.57
   12   10   16    -38.47   -161.62
   12    8   16    -23.41     52.82
   12    6   16     85.48     91.76
   12    4   16      9.40     32.16
   12    2   16     31.14    -81.60
   12    0   16    110.59      7.01
   14   14   16    -13.59    -31.43
   14   12   16     48.67    -32.87
   14   10   16     18.97      7.78
   14    8   16      5.21    -45.94
   14    6   16      0.49    -21.20
   14    4   16     46.18    112.97
   14    2   16      4.24     95.01
   14    0   16     12.90     -1.14
   16   16   16      3.58    -38.61
   14   16   16     22.65     18.54
   12   16   16    -33.51      8.77
   10   16   16     90.71    -26.12
    8   16   16     60.31    -12.93
    6   16   16     47.33     18.20
    4   16   16    -53.29     18.14
    2   16   16    -13.69     71.03
    0   16   16     39.70      2.64
    1   15   17    -22.62    -51.28
    1   13   17     21.40     17.03
    1   11   17    -57.29     36.54
    1    9   17    117.55     44.97
    1    7   17     53.98     11.94
    1    5   17     31.79    -24.69
    1    3   17    -19.13      3.43
    1    1   17     66.82    -91.56
    3   15   17    -37.26    -18.40
    3   13   17     -4.44      9.82
    3   11   17     69.84     58.72
    3    9   17   -127.93    -46.07
    3    7   17    -98.90     58.71
    3    5   17     98.20    -29.56
    3    3   17   -101.77    -57.38
    3    1   17    -45.21     -9.81
    5   15   17     -3.72     17.44
    5   13   17    -22.15    -67.96
    5   11   17     24.16     38.41
    5    9   17     12.47    -17.20
    5    7   17    -12.08    -80.26
    5    5   17   -200.21     49.67
    5    3   17    -77.90    -90.86
    5    1   17    -46.85     -0.64
    7   15   17    -72.21    -64.41
    7   13   17    -19.47    -17.70
    7   11   17     23.33    -55.05
    7    9   17     15.52    -25.87
    7    7   17     35.29     29.59
    7    5   17    -42.06    -11.28
    7    3   17     42.49     -1.40
    7    1   17    -58.93    148.07
    9   15   17    -60.07     49.91
    9   13   17    -35.72    -53.97
    9   11   17     95.22    -88.78
    9    9   17    -61.82    -37.88
    9    7   17     54.50     -4.16
    9    5   17     38.77    141.32
    9    3   17     39.71    -43.34
    9    1   17   -117.11   -129.17
   11   15   17      5.00    -62.92
   11   13   17    -55.92     70.84
   11   11   17    -97.30     -4.13
   11    9   17    -38.66    -44.16
   11    7   17   -158.16    121.59
   11    5   17    101.53    -41.47
   11    3   17     25.88     24.29
   11    1   17    -47.58     14.76
   13   15   17    -21.57     29.30
   13   13   17    -15.40     61.77
   13   11   17    -24.06     54.59
   13    9   17    -22.08    -74.52
   13    7   17    -56.28    -51.94
   13    5   17    -81.43     68.50
   13    3   17      4.71    -16.23
   13    1   17     73.82   -126.01
   15   15   17     23.47      4.00
   15   13   17    -35.49     -1.27
   15   11   17     55.29     38.50
   15    9   17     22.63     31.08
   15    7   17    -75.92      7.04
   15    5   17     -9.13     24.28
   15    3   17     -8.10      3.17
   15    1   17    -41.07    -21.02
   15   17   17     34.67      0.95
   13   17   17     48.82    -27.24
   11   17   17     32.78    -23.09
    9   17   17    -34.42     -8.28
    7   17   17    -71.19     67.48
    5   17   17    -70.14     49.43
    3   17   17    -35.55   -136.04
    1   17   17    -47.74    -14.83
    0    0   18   -115.97     -0.02
    0    2   18    117.29     -4.05
    0    4   18      5.12     -0.24
    0    6   18    196.66     -3.74
    0    8   18    242.60      4.15
    0   10   18     30.69     71.27
    0   12   18    -46.53    -11.00
    0   14   18     21.05     -5.78
    0   16   18    -20.53     -6.50
    2   16   18    -24.39    -14.51
    2   14   18    -94.46     -5.71
    2   12   18     21.65     22.79
    2   10   18    160.82   -111.13
    2    8   18     48.58    111.70
    2    6   18     27.03      8.89
    2    4   18    109.76    -46.43
    2    2   18     14.22    -70.72
    2    0   18     81.91     -6.56
    4   16   18    -34.15    -12.47
    4   14   18     39.81     -1.38
    4   12   18    -23.09      5.57
    4   10   18     52.27     81.42
    4    8   18    -92.47   -102.58
    4    6   18    -96.12   -110.60
    4    4   18      7.39   -149.43
    4    2   18    -47.18    -35.64
    4    0   18    107.12      3.17
    6   16   18      9.99    -51.51
    6   14   18     33.22     29.43
    6   12   18     67.38    -16.31
    6   10   18    -43.79     33.77
    6    8   18    102.57    -46.29
    6    6   18    -24.64   -143.12
    6    4   18    -93.52    -38.53
    6    2   18    -36.51   -111.75
    6    0   18     75.79     -1.63
    8   16   18     65.47     18.96
    8   14   18     19.61     -8.17
    8   12   18     23.30     -6.03
    8   10   18     44.70     45.20
    8    8   18      3.13     37.66
    8    6   18     81.22     18.67
    8    4   18    103.36   -108.47
    8    2   18     96.11    -17.74
    8    0   18    -47.12     -4.20
   10   16   18    -29.10    -51.09
   10   14   18    -42.40    -95.87
   10   12   18    -76.95    -33.02
   10   10   18     23.74    -65.63
   10    8   18    -59.71     53.00
   10    6   18    129.68     37.85
   10    4   18     21.21     94.03
   10    2   18    -13.72    -77.55
   10    0   18    104.32      8.31
   12   16   18    -68.05    -68.42
   12   14   18     27.19     41.99
   12   12   18    -52.23     -5.69
   12   10   18    -25.88    -45.27
   12    8   18    -37.48    -58.51
   12    6   18    -16.00    -79.35
   12    4   18     34.00     14.09
   12    2   18     51.25     38.76
   12    0   18    -10.60      1.33
   14   16   18     12.74     10.80
   14   14   18     -3.10     37.87
   14   12   18     12.59     18.91
   14   10   18    -30.24    -28.29
   14    8   18     25.85    -68.60
   14    6   18     33.11    -44.38
   14    4   18     94.22     69.53
   14    2   18    -35.28    -95.31
   14    0   18     41.17      5.76
   16   14   18    -13.02     15.94
   16   12   18    -17.84    -22.22
   16   10   18    -28.32    -31.55
   16    8   18     40.27     27.26
   16    6   18     20.31     20.22
   16    4   18    -14.33    -45.73
   16    2   18     16.22     -8.28
   16    0   18    -16.97      5.07
   12   18   18     36.21    -65.54
   10   18   18      9.45     -7.46
    8   18   18     12.26     10.71
    6   18   18     19.99     14.60
    4   18   18    -56.00    -19.58
    2   18   18    -23.13    -15.96
    0   18   18     83.56     -1.39
    1   17   19    -22.69      0.36
    1   15   19      0.89    -17.50
    1   13   19     17.50    -56.17
    1   11   19     64.90    -56.45
    1    9   19    -15.95   -131.79
    1    7   19    -17.55      3.12
    1    5   19    -74.14     61.30
    1    3   19    -48.01     16.32
    1    1   19    -16.67    181.29
    3   17   19     -1.20      6.37
    3   15   19    -12.56    -46.19
    3   13   19    -29.95     -4.33
    3   11   19     24.68    -63.71
    3    9   19    -37.44    -14.64
    3    7   19    -58.25    -10.57
    3    5   19    -42.67     -8.10
    3    3   19    -41.38    -36.25
    3    1   19    -54.80    -16.31
    5   17   19    -36.74    -16.14
    5   15   19    -77.55     -9.33
    5   13   19     -6.88    -35.21
    5   11   19    -45.40    -20.10
    5    9   19     -4.07     45.83
    5    7   19    -24.98     70.75
    5    5   19   -219.05   -119.39
    5    3   19    -12.12     27.52
    5    1   19      8.96     60.65
    7   17   19      1.17     42.58
    7   15   19     -7.47     18.47
    7   13   19    -10.95    -22.10
    7   11   19    -61.14    -35.92
    7    9   19    -38.30     48.00
    7    7   19     32.66     45.04
    7    5   19    -39.76     20.25
    7    3   19      2.62   -122.67
    7    1   19    -94.24    -35.66
    9   17   19      2.60    -20.85
    9   15   19    -47.75     -3.79
    9   13   19    -81.52     24.62
    9   11   19    -52.04    -32.06
    9    9   19     -5.11    -71.92
    9    7   19   -125.82     66.24
    9    5   19     24.15    -74.53
    9    3   19    -60.22     37.74
    9    1   19     15.08    -40.57
   11   17   19    -30.80    -11.48
   11   15   19    -64.56     30.89
   11   13   19    -20.60     68.45
   11   11   19    -21.64    -62.48
   11    9   19    -93.59    -45.08
   11    7   19    -28.05    -47.33
   11    5   19    -63.19     22.36
   11    3   19      3.88   -127.33
   11    1   19    -27.42      9.89
   13   17   19     57.97     10.99
   13   15   19     21.61    -17.34
   13   13   19     -1.74    -14.93
   13   11   19     18.21    106.50
   13    9   19    -33.53     40.55
   13    7   19    -64.58    -25.35
   13    5   19      9.82     -8.98
   13    3   19     80.31     15.48
   13    1   19     16.11     15.16
   15   15   19     36.79    -10.22
   15   13   19    -26.42     31.45
   15   11   19     30.93    -19.58
   15    9   19     -8.52     11.51
   15    7   19    -85.01     -9.66
   15    5   19     11.46     51.85
   15    3   19    -19.95    -21.46
   15    1   19     10.43    -24.97
   17   13   19     45.13     32.16
   17   11   19     15.63     24.23
   17    9   19    -17.71    -24.75
   17    7   19    -17.45     46.20
   17    5   19    -37.19    -31.68
   17    3   19     24.17     44.21
   17    1   19     12.49    -32.84
    9   19   19     17.21      1.70
    7   19   19    -45.40    -47.98
    5   19   19     -1.56     33.32
    3   19   19     -9.58    -77.45
    1   19   19     45.05    -54.38
    0    0   20    173.88     -9.41
    0    2   20    -33.27     -7.02
    0    4   20     38.81     -1.73
    0    6   20    -24.09      0.13
    0    8   20     -6.29      9.48
    0   10   20     32.23     -1.96
    0   12   20      8.41     11.33
    0   14   20     16.72    -41.61
    0   16   20     81.85      2.17
    0   18   20    -15.66     -2.27
    2   18   20     39.52    -11.07
    2   16   20    -46.91    -10.77
    2   14   20    -36.35    -51.02
    2   12   20    -15.18    -19.55
    2   10   20     28.48     24.21
    2    8   20     -4.88     61.10
    2    6   20    -16.89    -34.55
    2    4   20    -61.61    -33.77
    2    2   20     35.88     -9.67
    2    0   20     70.50     -7.20
    4   18   20    -45.21      4.99
    4   16   20     -4.97     10.09
    4   14   20    -59.62    -45.58
    4   12   20    -45.31     15.99
    4   10   20    -72.15      9.91
    4    8   20    -18.06     78.15
    4    6   20    -20.49   -135.71
    4    4   20     79.00      0.55
    4    2   20     18.25    -21.15
    4    0   20    -16.68     -2.74
    6   18   20    -13.10    -17.65
    6   16   20     13.10     -9.61
    6   14   20    -31.72     -0.16
    6   12   20     10.56    -10.68
    6   10   20    -10.81     62.37
    6    8   20    -34.78     41.46
    6    6   20    -30.29    -59.71
    6    4   20    -40.68   -141.68
    6    2   20    -19.99      3.68
    6    0   20     19.39     -0.30
    8   18   20     15.75     -3.54
    8   16   20    -20.49     43.43
    8   14   20    -11.33     32.21
    8   12   20     -6.26    -15.10
    8   10   20     19.85      9.93
    8    8   20     47.39     91.59
    8    6   20    -29.38     55.27
    8    4   20    -98.45    -63.89
    8    2   20     -9.51     10.95
    8    0   20    -86.21     -1.30
   10   16   20     36.67    -15.51
   10   14   20     -6.66     32.03
   10   12   20   -101.64      0.24
   10   10   20    -24.60     35.75
   10    8   20    -17.05    -19.53
   10    6   20      9.82     56.39
   10    4   20     13.47    -74.87
   10    2   20     11.02     -2.51
   10    0   20     68.53     -3.32
   12   16   20     -7.03     60.92
   12   14   20     10.25      2.46
   12   12   20    -49.25     66.18
   12   10   20   -113.08      1.16
   12    8   20     43.58      7.89
   12    6   20     -9.29    -30.25
   12    4   20     43.08    -19.87
   12    2   20     78.38     29.92
   12    0   20     84.96     -1.85
   14   14   20    -22.24    -11.40
   14   12   20     29.52     24.03
   14   10   20    -13.16     83.84
   14    8   20   -100.00    -54.48
   14    6   20     12.26     -2.00
   14    4   20    -11.84    -11.89
   14    2   20     28.22    -21.40
   14    0   20     -2.93     -0.37
   16   12   20      4.09     24.63
   16   10   20     16.40      8.22
   16    8   20     52.84     19.44
   16    6   20     -3.86     33.79
   16    4   20      0.76      7.59
   16    2   20     -6.10    -19.09
   16    0   20    -65.78     -0.55
   18    8   20     17.65    -20.36
   18    6   20     32.17      4.33
   18    4   20      0.03     18.95
   18    2   20    -17.39    -30.26
   18    0   20     17.19     -2.01
    4   20   20     22.30    -66.28
    2   20   20     10.96    -66.10
    0   20   20     20.99      1.84
    1   19   21    -14.14    -16.12
    1   17   21     25.36    -39.44
    1   15   21      4.89     61.87
    1   13   21      9.01     39.10
    1   11   21     16.55    -29.26
    1    9   21    -40.04    -25.92
    1    7   21     29.47     -1.34
    1    5   21    -64.38    -34.03
    1    3   21     10.92     38.54
    1    1   21     99.55   -139.18
    3   19   21     56.53    -11.76
    3   17   21     -7.71     26.95
    3   15   21    -15.10    -15.50
    3   13   21    112.70    -48.98
    3   11   21      2.59      2.32
    3    9   21    -12.80     -1.99
    3    7   21    -32.28     26.15
    3    5   21    -19.15    -13.51
    3    3   21    -11.13    -54.71
    3    1   21    103.07     25.06
    5   17   21     19.07     15.23
    5   15   21     -6.88     15.13
    5   13   21     46.22     22.76
    5   11   21     33.14      2.38
    5    9   21     42.73      4.14
    5    7   21     -4.74     -6.12
    5    5   21     77.11    -29.42
    5    3   21     61.80     -9.54
    5    1   21     65.94    -33.59
    7   17   21    -33.48    -21.22
    7   15   21      9.80     47.28
    7   13   21      4.36    -22.50
    7   11   21     28.89    -15.69
    7    9   21    -51.23     51.17
    7    7   21     21.39      8.31
    7    5   21     35.70    -52.85
    7    3   21      3.71     32.60
    7    1   21    -49.70     -9.68
    9   17   21      5.43     63.54
    9   15   21     -6.29     40.75
    9   13   21    -23.50    -58.09
    9   11   21     -6.12    -75.64
    9    9   21     19.40    -11.60
    9    7   21     -7.38     69.21
    9    5   21   -101.44    -18.70
    9    3   21     15.64    -80.96
    9    1   21   -100.89     10.91
   11   15   21    -11.88     40.25
   11   13   21     16.86     37.26
   11   11   21     24.76    -31.09
   11    9   21     41.86    -39.38
   11    7   21     32.61     -1.72
   11    5   21    -24.93     -5.83
   11    3   21     33.25    -12.91
   11    1   21     30.24      1.44
   13   13   21      6.35     38.59
   13   11   21    -30.16      0.49
   13    9   21     36.72    -23.05
   13    7   21    -62.18    -20.04
   13    5   21      0.76    -12.88
   13    3   21     57.70    -30.97
   13    1   21    -31.70   -118.15
   15   11   21     14.71     11.20
   15    9   21      2.29     74.40
   15    7   21    -54.93    -34.74
   15    5   21      3.77     -4.02
   15    3   21     13.53    -29.22
   15    1   21     16.85      3.07
   17    9   21     58.84    -24.95
   17    7   21     29.06     56.64
   17    5   21    -26.17     -4.89
   17    3   21      9.64    -27.30
   17    1   21     29.54    -18.26
   19    3   21     17.21     -6.27
   19    1   21     -9.02    -17.17
    0    0   22    -84.10    -10.22
    0    2   22    -33.48     -5.07
    0    4   22    -25.50      0.72
    0    6   22     -4.41     -7.43
    0    8   22    -49.38     -1.38
    0   10   22     -5.66      0.34
    0   12   22     29.19     -4.70
    0   14   22     19.57     -2.54
    0   16   22     -6.03     -4.33
    0   18   22     54.19      5.60
    2   18   22     -4.23     45.77
    2   16   22     39.84      4.07
    2   14   22    -47.68     29.26
    2   12   22      6.46    -17.74
    2   10   22     -1.96     -9.32
    2    8   22     17.54     26.46
    2    6   22      0.58     76.22
    2    4   22    -30.56     -4.68
    2    2   22     -0.97     -2.38
    2    0   22    -76.37     10.86
    4   16   22    -43.44    -14.44
    4   14   22     43.71    -60.36
    4   12   22    -30.43    -36.42
    4   10   22    -32.20     44.34
    4    8   22    -56.58      9.46
    4    6   22     -9.39    -23.19
    4    4   22     17.96     21.26
    4    2   22    -32.56    -46.05
    4    0   22     78.44     -0.39
    6   16   22      0.71    -43.86
    6   14   22    -21.56      3.65
    6   12   22      2.94    -34.57
    6   10   22    -62.54     40.46
    6    8   22    -43.30      7.07
    6    6   22     21.55     84.77
    6    4   22    -46.65    -61.77
    6    2   22     18.56    -98.50
    6    0   22    -96.42     12.19
    8   16   22     32.37     14.91
    8   14   22     24.84     -1.93
    8   12   22     33.35     14.31
    8   10   22    -59.11      8.70
    8    8   22    -48.25    -11.30
    8    6   22    -46.80    -15.07
    8    4   22    -32.88     36.98
    8    2   22   -107.32      0.45
    8    0   22    -14.55     -1.60
   10   14   22     12.32      8.47
   10   12   22     25.72     47.39
   10   10   22     63.38     25.86
   10    8   22      8.26     78.85
   10    6   22     -3.73     24.16
   10    4   22     13.60    -45.50
   10    2   22      2.02     27.68
   10    0   22    -48.70     -1.63
   12   12   22    -26.48     -6.15
   12   10   22     -9.63     30.92
   12    8   22     57.04    -19.57
   12    6   22     -6.57     39.41
   12    4   22    -15.35     25.78
   12    2   22     37.87    -28.55
   12    0   22    -13.93      0.37
   14   10   22    -30.14     16.03
   14    8   22     13.12     26.94
   14    6   22    -10.15     43.39
   14    4   22     -0.60     21.20
   14    2   22    -14.22     22.28
   14    0   22     30.21     -8.26
   16    8   22     -2.13     24.44
   16    6   22     13.24    -11.94
   16    4   22    -37.78      9.42
   16    2   22     31.13      7.85
   16    0   22     27.14     -1.22
   18    2   22     58.33    -14.37
   18    0   22     39.59     -1.75
    1   15   23      9.13     -7.30
    1   13   23    -14.87     31.75
    1   11   23    -34.82     25.03
    1    9   23    -87.16     -3.17
    1    7   23    -37.97    -38.03
    1    5   23     -5.79     47.99
    1    3   23     55.38    -24.71
    1    1   23     70.99    138.82
    3   15   23     19.54      8.12
    3   13   23     35.84    -11.92
    3   11   23     19.50    -31.62
    3    9   23     -5.37     22.43
    3    7   23      9.33     41.94
    3    5   23     62.99     27.44
    3    3   23     94.77     35.95
    3    1   23      1.79    -78.70
    5   15   23    -17.47     48.10
    5   13   23     43.49     53.94
    5   11   23     34.24    -19.39
    5    9   23     62.90     14.36
    5    7   23     17.06     33.37
    5    5   23     57.30     38.14
    5    3   23     -7.16      7.06
    5    1   23    -20.32     58.96
    7   15   23     17.04     57.56
    7   13   23     31.43     15.23
    7   11   23     -3.05    -11.47
    7    9   23     24.17    -42.13
    7    7   23     22.41     18.79
    7    5   23     77.57     33.60
    7    3   23    -31.37    -49.79
    7    1   23    -38.93    -74.97
    9   13   23    -55.66     16.70
    9   11   23     20.04     41.90
    9    9   23     51.78     11.80
    9    7   23     23.96    -13.51
    9    5   23     59.06    -21.68
    9    3   23    -68.23      3.56
    9    1   23    -25.52    -13.11
   11   13   23     -7.00     15.73
   11   11   23     52.84    -35.69
   11    9   23      5.17     64.19
   11    7   23    -17.47     11.40
   11    5   23      4.16     -1.42
   11    3   23     26.27    -45.54
   11    1   23    -69.82    -10.20
   13   11   23     -9.32     -8.34
   13    9   23     62.78    -13.02
   13    7   23     -9.52     32.41
   13    5   23    -18.11    -19.10
   13    3   23     50.44     -7.88
   13    1   23     -7.22    -17.58
   15    7   23      4.06     20.02
   15    5   23    -16.27     31.05
   15    3   23     11.15    -26.37
   15    1   23    -49.29    -77.19
   17    1   23      3.10     22.81
    0    0   24    -58.26    -15.10
    0    2   24     38.51     -2.89
    0    4   24     -3.01     -3.34
    0    6   24    -36.95    -12.20
    0    8   24     12.12      2.40
    0   10   24     33.64      3.74
    0   12   24      7.97      4.40
    0   14   24     21.35     -1.58
    2   14   24     13.23    -16.77
    2   12   24    -33.82     -3.02
    2   10   24     32.92     19.51
    2    8   24    -21.96    -18.98
    2    6   24     38.49     -9.84
    2    4   24     83.67    -25.15
    2    2   24     23.17     56.57
    2    0   24     20.20     -5.28
    4   14   24    -46.60    -11.20
    4   12   24     62.07    -36.19
    4   10   24    -22.40      9.46
    4    8   24     -9.92     -6.81
    4    6   24     20.15     -1.74
    4    4   24     38.58    -32.80
    4    2   24     15.32    -31.72
    4    0   24    -61.76     90.61
    6   14   24     50.71    -46.21
    6   12   24    -44.80     22.37
    6   10   24    -57.11    -52.07
    6    8   24     25.15     26.97
    6    6   24    -33.58     -4.10
    6    4   24     10.91    -39.80
    6    2   24    -96.60     -9.69
    6    0   24    -42.11      4.87
    8   12   24      2.12      3.73
    8   10   24     61.79     -2.20
    8    8   24     -1.32     34.08
    8    6   24     91.46     22.25
    8    4   24      2.73     20.20
    8    2   24     27.32    -27.83
    8    0   24    -20.33     -0.70
   10   10   24     23.11     11.74
   10    8   24     10.18    -10.02
   10    6   24     27.28     21.41
   10    4   24    -31.60     40.24
   10    2   24    -28.62     -0.50
   10    0   24     28.13     -2.79
   10   12   24     89.77    -60.55
   12    8   24      2.94    -23.94
   12    6   24    -17.67     34.50
   12    4   24      7.86     -1.28
   12    2   24      0.48     -9.89
   12    0   24    -33.25     -4.59
   12   10   24    -12.01    -19.16
   14    6   24    -15.69    -11.74
   14    4   24    -20.28     -0.76
   14    2   24     40.87    -11.05
   14    0   24     15.15      1.30
    1   13   25     -4.04    -21.63
    1   11   25    -31.52    -20.62
    1    9   25     -6.73     -2.62
    1    7   25    -20.84    -19.64
    1    5   25     11.60    -28.00
    1    3   25    -40.54     53.50
    1    1   25     13.16    -30.26
    3   13   25      1.60    -39.44
    3   11   25      0.54     -5.76
    3    9   25    -25.92     -2.07
    3    7   25    -23.69     14.58
    3    5   25     48.62      0.79
    3    3   25     49.69    -12.55
    3    1   25   -103.37    111.83
    5   13   25     -8.42     29.50
    5   11   25      0.07    -13.54
    5    9   25    -32.76      3.64
    5    7   25     -0.69     22.80
    5    5   25     24.72    -19.37
    5    3   25    -35.69      4.32
    5    1   25    -28.27    -29.01
    7   11   25    -32.81     28.35
    7    9   25    -25.02    -22.35
    7    7   25     -6.31      1.24
    7    5   25     39.85    -20.31
    7    3   25     33.28     32.52
    7    1   25     33.56      9.76
    9    9   25      0.61    -17.29
    9    7   25     38.94     -1.53
    9    5   25     -4.02     -5.94
    9    3   25     14.25    -16.01
    9    1   25     -2.95     15.09
   11    7   25    -20.27      6.09
   11    5   25      3.39     -0.23
   11    3   25    -15.92     14.15
   11    1   25    -13.18     -2.13
   13    5   25      8.09      5.78
   13    3   25     -7.25    -36.40
   13    1   25      0.51     -2.79
    0    0   26     60.06     -9.97
    0    2   26      6.51     -5.13
    0    4   26    -40.23     -1.47
    0    6   26      8.51     -8.31
    0    8   26    -31.09     -4.27
    0   10   26     18.73      0.28
    0   12   26     15.67     -0.87
    2   10   26     -6.94    -23.41
    2    8   26     30.94      9.85
    2    6   26    -36.74      9.73
    2    4   26     52.26     36.37
    2    2   26     -7.60    -14.39
    2    0   26     35.56      5.59
    4   10   26     17.91      5.05
    4    8   26    -64.33    -16.19
    4    6   26     43.27     16.48
    4    4   26     -4.46     14.57
    4    2   26     53.70    116.46
    4    0   26    -70.95      5.86
    6   10   26    -29.40     34.38
    6    8   26     19.44     15.00
    6    6   26    -17.64     65.83
    6    4   26    -16.07     28.28
    6    2   26     -6.41    -34.05
    6    0   26      8.34     17.73
    8    8   26     23.60     10.99
    8    6   26     30.00    -45.25
    8    4   26    -18.88     29.72
    8    2   26    -22.96     44.85
    8    0   26     26.68     -8.10
   10    6   26     16.24    -14.18
   10    4   26     56.80      0.25
   10    2   26     18.22    -18.45
   10    0   26     22.36      5.38
   12    0   26     18.22     -1.92
    1    9   27     -7.19      3.98
    1    7   27     -0.98      2.31
    1    5   27     -4.12    -27.68
    1    3   27     28.37     12.96
    1    1   27     27.54     -5.64
    3    9   27    -22.55     19.13
    3    7   27     11.05    -34.44
    3    5   27     12.68      5.03
    3    3   27      4.55     -9.85
    3    1   27    -36.61     -0.83
    5    7   27     24.57    -33.11
    5    5   27     52.90    -36.40
    5    3   27     55.01     18.70
    5    1   27    -13.38      0.41
    7    5   27    -11.65      6.80
    7    3   27      3.14    -37.47
    7    1   27    -14.21     16.37
    9    3   27     -0.98     57.46
    9    1   27     14.26      2.84
    0    0   28    -73.25     -8.47
    0    2   28     11.13      5.53
    0    4   28      6.37     -2.98
    0    6   28     -4.22      0.39
    2    4   28     23.19      9.82
    2    2   28    -32.27    -41.55
    2    0   28    -17.71      0.09
    4    4   28    -25.59      5.69
    4    2   28     34.55      7.84
    4    0   28    -12.86     -4.32
    6    0   28     38.70     -3.84
    1    1    1    585.79  -1640.81
    0    0    2    276.16      3.55
    0    2    2   1582.45     -5.16
   17   17   17    -32.89    -26.50
   16   16   18     24.26     29.16
   14   18   18      4.31     17.08
   16   18   18     -6.14     -5.74
   18   18   18    -10.02    -13.98
   17   15   19     -0.94    -11.67
   15   17   19     10.40      0.07
   17   17   19    -37.92    -50.77
   11   19   19     71.43    -28.36
   13   19   19    -32.68     -5.37
   15   19   19      2.18    -47.45
   17   19   19    -29.77     32.33
   19   19   19    -13.80     17.54
   18   10   20    -21.33     74.13
   18   12   20     -4.81     -3.99
   16   14   20     13.13      3.24
   18   14   20     -4.36    -63.37
   14   16   20     -5.45     12.06
   16   16   20    -10.23     -1.82
   18   16   20      6.14     11.18
   10   18   20     -5.47     17.73
   12   18   20     28.05     -5.48
   14   18   20     -3.01    -24.61
   16   18   20     17.01     -2.76
   18   18   20     27.71     14.23
    6   20   20     18.20    -16.12
    8   20   20    -40.31      6.04
   10   20   20    -57.42     22.48
   12   20   20    -22.73    -47.86
   14   20   20     34.68    -19.46
   16   20   20      4.05      8.11
   18   20   20    -19.35     21.44
   20   20   20    -18.31     40.98
   19    5   21      4.89     21.36
   19    7   21     34.51      4.97
   19    9   21     28.60      4.63
   17   11   21     17.48     55.65
   19   11   21     22.80    -16.43
   15   13   21    -11.34     15.28
   17   13   21     48.49    -54.30
   19   13   21     50.98    -34.35
   13   15   21     22.09     19.01
   15   15   21     20.22    -69.30
   17   15   21      7.16    -65.95
   19   15   21    -25.31    -17.45
   11   17   21      7.21     -0.53
   13   17   21      6.53    -22.63
   15   17   21     -5.93      9.92
   17   17   21    -28.46     16.53
   19   17   21    -19.41     18.06
    5   19   21     21.49    -24.60
    7   19   21     -8.84     48.02
    9   19   21     25.12     10.93
   11   19   21     11.04    -19.43
   13   19   21    -29.93     -4.72
   15   19   21     -8.36      5.05
   17   19   21      1.32     24.13
   19   19   21    -44.46     35.19
    1   21   21     17.14     -2.48
    3   21   21    -28.39     34.58
    5   21   21    -34.80    -45.91
    7   21   21     -4.77    -16.97
    9   21   21      1.92    -36.53
   11   21   21     -1.57      1.88
   13   21   21    -14.39     -4.12
   15   21   21      2.17     15.70
   17   21   21    -22.61     42.35
   19   21   21     -7.67     11.44
   21   21   21     34.70    -12.70
   20    0   22     29.13     -1.80
   20    2   22     27.51     16.97
   18    4   22    -26.74    -24.34
   20    4   22    -34.82    -15.29
   18    6   22    -15.22      5.15
   20    6   22    -11.85     37.47
   18    8   22     -0.65     16.40
   20    8   22    -12.53     19.40
   16   10   22     48.01     39.18
   18   10   22    -38.68     -2.40
   20   10   22    -52.25     49.34
   14   12   22    -14.24     51.22
   16   12   22    -21.20     -9.68
   18   12   22      6.94     -2.12
   20   12   22     14.73    -42.14
   12   14   22     -5.24     -5.61
   14   14   22    -14.58    -18.40
   16   14   22    -29.01      3.48
   18   14   22     20.79    -18.23
   20   14   22    -11.94    -60.75
   10   16   22     -1.54     39.33
   12   16   22     -1.24     10.14
   14   16   22     13.88      1.00
   16   16   22     38.51     -7.76
   18   16   22    -14.54      4.05
   20   16   22    -31.38    -39.69
    4   18   22     44.85    -17.47
    6   18   22      1.20    -18.29
    8   18   22    -25.01     24.59
   10   18   22     26.55     44.24
   12   18   22     26.88      4.77
   14   18   22     -1.67    -13.65
   16   18   22     33.40     20.28
   18   18   22    -13.90     10.27
   20   18   22    -24.19     18.54
    0   20   22     38.12     -4.54
    2   20   22     47.83     19.39
    4   20   22    -13.72    -20.10
    6   20   22      1.37     -5.30
    8   20   22    -18.83     -5.66
   10   20   22     15.35      4.42
   12   20   22      0.86    -14.30
   14   20   22     -9.03     -2.81
   16   20   22      5.08     18.36
   18   20   22    -15.33     32.67
   20   20   22    -19.21     17.17
    0   22   22     56.69     -0.05
    2   22   22    -22.87      6.60
    4   22   22      6.68    -40.99
    6   22   22    -34.88     23.43
    8   22   22     -2.54     21.51
   10   22   22    -18.20     -5.23
   12   22   22     -8.16    -34.80
   14   22   22    -17.19    -15.97
   16   22   22      3.29     31.23
   18   22   22     19.70    -10.71
   20   22   22     13.34     39.77
   22   22   22     -4.33    -20.66
   19    1   23      0.31    -10.90
   21    1   23     -1.44     36.25
   17    3   23     26.47     -2.48
   19    3   23     18.01    -51.48
   21    3   23    -22.45    -31.55
   17    5   23    -27.20    -13.71
   19    5   23     25.48      8.60
   21    5   23    -18.82    -22.11
   17    7   23    -25.29     28.10
   19    7   23     31.90     -8.67
   21    7   23    -16.15    -22.10
   15    9   23     24.05     19.29
   17    9   23     71.88      7.80
   19    9   23     -2.43     31.53
   21    9   23     -0.09    -20.05
   15   11   23     69.98     19.94
   17   11   23     13.31    -23.93
   19   11   23    -18.79    -34.42
   21   11   23      4.74     24.33
   13   13   23     41.06     47.03
   15   13   23     23.50    -43.55
   17   13   23     -3.35     -9.18
   19   13   23    -29.77     -0.77
   21   13   23    -23.08     -4.59
    9   15   23     -7.39     33.94
   11   15   23     28.26     58.44
   13   15   23     -1.01    -63.54
   15   15   23    -19.34    -11.16
   17   15   23    -18.44    -13.42
   19   15   23     -9.55     -3.57
   21   15   23    -33.00      6.81
    1   17   23     26.31     49.36
    3   17   23     27.41     30.48
    5   17   23     34.27    -37.91
    7   17   23    -62.61     30.58
    9   17   23     34.40    -20.89
   11   17   23    -18.52    -42.33
   13   17   23    -17.54      8.25
   15   17   23     -2.28      4.06
   17   17   23     -4.22    -56.21
   19   17   23    -29.72     16.47
   21   17   23    -10.15     10.14
    1   19   23     -9.48      5.30
    3   19   23     27.31     10.89
    5   19   23      9.05     12.68
    7   19   23    -14.20      9.20
    9   19   23     17.04     25.83
   11   19   23      9.72     12.87
   13   19   23      6.86     23.70
   15   19   23    -17.47    -15.11
   17   19   23    -21.27     30.49
   19   19   23     13.30     18.94
   21   19   23    -29.15     -3.91
    1   21   23     22.01     -1.35
    3   21   23    -56.89     23.01
    5   21   23     27.32    -15.57
    7   21   23      0.54    -21.68
    9   21   23    -39.67     17.70
   11   21   23     13.12     16.74
   13   21   23    -15.88     14.53
   15   21   23    -32.76     23.08
   17   21   23     14.06      3.94
   19   21   23     11.47      6.89
   21   21   23    -12.01      7.69
    1   23   23      6.66     31.34
    3   23   23     12.93     13.12
    5   23   23    -46.65    -53.14
    7   23   23     57.21    -24.64
    9   23   23     24.61     -2.94
   11   23   23    -16.84    -38.94
   13   23   23    -32.72     -5.20
   15   23   23     14.17     12.55
   17   23   23     30.63     15.72
   19   23   23     12.09     -0.21
   21   23   23      5.17     24.53
   23   23   23      8.40    -42.70
   16    0   24    107.34      0.30
   18    0   24     53.49     -0.51
   20    0   24     37.55     -2.31
   22    0   24     38.46     -1.61
   16    2   24    -25.94     17.64
   18    2   24     21.04     26.41
   20    2   24     18.62     18.57
   22    2   24      6.70     27.15
   16    4   24      2.22     29.33
   18    4   24      0.27      5.94
   20    4   24    -39.05    -20.17
   22    4   24    -54.23     -2.20
   16    6   24    -11.06      0.29
   18    6   24    -35.51    -21.29
   20    6   24    -41.95      3.11
   22    6   24     -6.07    -21.23
   14    8   24      7.98    -27.01
   16    8   24    -50.30      5.24
   18    8   24     27.53     52.02
   20    8   24    -45.38     27.94
   22    8   24    -37.70     65.81
   14   10   24      8.51    -30.75
   16   10   24     48.90     12.67
   18   10   24     -5.40     18.00
   20   10   24      2.46     28.37
   22   10   24      6.41    -14.12
   12   12   24      2.18    -16.00
   14   12   24      2.91     10.59
   16   12   24    -18.27     -6.62
   18   12   24      4.33      3.66
   20   12   24     -0.39      0.40
   22   12   24    -23.82    -12.73
    8   14   24     15.05    -47.51
   10   14   24    -26.96     27.58
   12   14   24      2.11     26.72
   14   14   24    -13.01     -6.07
   16   14   24    -19.64     -5.17
   18   14   24     23.63    -63.53
   20   14   24    -17.48    -19.97
   22   14   24     -0.58     -1.70
    0   16   24     34.61      6.61
    2   16   24     16.99     20.01
    4   16   24    -16.64     10.34
    6   16   24     -7.62      4.84
    8   16   24     17.96    -21.77
   10   16   24     29.54     -3.69
   12   16   24     40.46     23.67
   14   16   24    -15.83     -5.84
   16   16   24     15.19    -42.33
   18   16   24    -11.09    -22.35
   20   16   24     11.51     10.01
   22   16   24     20.89     -0.80
    0   18   24    -33.62      5.77
    2   18   24     36.15     12.52
    4   18   24     26.84     -4.68
    6   18   24    -11.67    -62.47
    8   18   24     32.09     34.75
   10   18   24     -6.73    -27.69
   12   18   24    -26.02     31.30
   14   18   24    -12.76     14.83
   16   18   24     -3.99    -31.47
   18   18   24     15.64     -6.89
   20   18   24    -19.57     27.91
   22   18   24     33.94      2.35
    0   20   24     58.10     -2.26
    2   20   24     10.45     11.21
    4   20   24    -62.30    -10.73
    6   20   24     11.76    -13.59
    8   20   24     14.10    -14.56
   10   20   24     10.78     17.15
   12   20   24     -6.45    -15.77
   14   20   24     12.31     -8.48
   16   20   24     -4.19      0.04
   18   20   24    -25.81     10.56
   20   20   24     -5.93    -30.27
   22   20   24      3.68     16.34
    0   22   24     60.46      1.00
    2   22   24      2.93      6.59
    4   22   24    -26.53     13.34
    6   22   24     12.18    -14.55
    8   22   24    -18.88      1.36
   10   22   24     -6.01     28.45
   12   22   24     18.95      4.41
   14   22   24     25.23    -10.82
   16   22   24      5.66      6.53
   18   22   24     11.76      5.40
   20   22   24      1.12      7.87
   22   22   24     -6.27     18.18
    0   24   24     21.09      2.92
    2   24   24     17.86     -2.30
    4   24   24     20.13      0.33
    6   24   24    -29.87     -3.55
    8   24   24      0.56      9.41
   10   24   24    -12.91    -20.42
   12   24   24      9.67     -5.66
   14   24   24     -4.92     22.15
   16   24   24     -5.28     17.32
   18   24   24     28.37     11.39
   20   24   24      2.37      0.34
   22   24   24     23.04     12.02
   24   24   24     -6.57      2.00
   15    1   25     20.64    -25.44
   17    1   25     12.37    -20.07
   19    1   25     -8.81     -9.50
   21    1   25    -22.34     14.26
   23    1   25      3.58     -5.78
   15    3   25     16.65    -54.64
   17    3   25    -17.47     -1.24
   19    3   25     43.31    -26.72
   21    3   25     10.28    -22.21
   23    3   25      7.41     -4.26
   15    5   25    -54.14     -2.97
   17    5   25     43.08      0.94
   19    5   25     33.95    -20.30
   21    5   25     21.11     -7.03
   23    5   25    -20.86     -6.59
   13    7   25     29.69     47.39
   15    7   25     -4.02     -9.43
   17    7   25     -1.76    -26.73
   19    7   25     26.31     -4.37
   21    7   25    -25.17      3.43
   23    7   25     -3.82     10.26
   11    9   25     37.76     92.60
   13    9   25      7.17    -25.21
   15    9   25      6.65    -28.23
   17    9   25     46.10     19.07
   19    9   25     -0.93    -19.93
   21    9   25    -28.83     10.81
   23    9   25     27.76     -4.04
    9   11   25     26.95      9.02
   11   11   25     -9.36    -23.75
   13   11   25     39.47     35.17
   15   11   25      4.51     18.36
   17   11   25    -25.93    -10.27
   19   11   25    -25.11     28.18
   21   11   25      1.82      6.22
   23   11   25     -4.96      8.44
    7   13   25    -41.22     75.15
    9   13   25    -25.76      0.34
   11   13   25     47.33    -21.11
   13   13   25     11.12      5.85
   15   13   25    -46.69      4.38
   17   13   25    -23.74     -4.00
   19   13   25     11.65    -11.06
   21   13   25    -12.45     17.02
   23   13   25    -10.99     12.44
    1   15   25     29.55    -58.99
    3   15   25     22.88      9.02
    5   15   25    -35.32     73.36
    7   15   25     26.19     -7.95
    9   15   25    -23.63     -3.17
   11   15   25     31.49      0.06
   13   15   25      6.41     27.09
   15   15   25    -18.93    -20.27
   17   15   25     15.09    -19.60
   19   15   25    -23.01      1.48
   21   15   25      0.76     -0.85
   23   15   25     10.01     28.67
    1   17   25     12.03      6.98
    3   17   25     34.70    -13.26
    5   17   25      8.01      0.42
    7   17   25     20.67     45.06
    9   17   25      7.09    -10.46
   11   17   25     -0.01    -34.88
   13   17   25     11.68     12.60
   15   17   25    -16.66    -26.02
   17   17   25    -52.00     -5.27
   19   17   25      5.58      0.96
   21   17   25     -8.34    -15.69
   23   17   25      8.80      6.87
    1   19   25     -7.35    -14.72
    3   19   25    -13.78     39.39
    5   19   25     43.17    -38.92
    7   19   25    -39.28     -9.70
    9   19   25     14.89    -48.55
   11   19   25      3.22    -27.12
   13   19   25     13.06    -11.28
   15   19   25    -12.92     51.36
   17   19   25     -4.53     22.61
   19   19   25     -2.69    -16.15
   21   19   25     15.81     12.40
   23   19   25     11.03    -18.49
    1   21   25    -18.33      0.50
    3   21   25     -6.26    -13.39
    5   21   25    -10.78     32.80
    7   21   25     38.13     -7.70
    9   21   25      2.71    -33.45
   11   21   25    -15.74    -36.52
   13   21   25     -4.34     31.88
   15   21   25     35.98     -2.01
   17   21   25      9.38      2.50
   19   21   25     -5.36      9.67
   21   21   25      4.04      2.10
   23   21   25     16.58    -28.40
    1   23   25     20.44    -16.67
    3   23   25      5.77    -29.05
    5   23   25      6.61    -16.93
    7   23   25     17.96     19.61
    9   23   25    -30.00    -20.72
   11   23   25    -13.13     14.91
   13   23   25     27.84     25.98
   15   23   25     -0.45     -6.22
   17   23   25     11.59    -33.24
   19   23   25     10.97     -1.01
   21   23   25      0.62     -7.27
   23   23   25    -16.15     -0.62
    1   25   25     19.03     -1.19
    3   25   25     15.03    -32.37
    5   25   25      8.07     -0.05
    7   25   25      7.80    -14.08
    9   25   25      4.96      2.40
   11   25   25      3.46    -19.93
   13   25   25     12.67    -11.04
   15   25   25    -12.60     16.88
   17   25   25      8.93      7.46
   19   25   25     21.96    -13.72
   21   25   25      8.74      2.27
   23   25   25    -17.69      0.37
   25   25   25      3.44      1.26
   14    0   26    -14.01     -3.91
   16    0   26     80.90     -1.78
   18    0   26      7.48      0.50
   20    0   26     75.13      0.58
   22    0   26     24.66      2.51
   24    0   26     26.43     -1.60
   12    2   26      1.17      3.41
   14    2   26    -21.85    -33.84
   16    2   26     -2.29     15.78
   18    2   26     18.08    -17.35
   20    2   26     19.29     10.78
   22    2   26     17.15      3.78
   24    2   26    -20.64     25.92
   12    4   26    -37.96     38.74
   14    4   26    -10.26     24.49
   16    4   26    -31.63     15.73
   18    4   26     29.65    -23.25
   20    4   26    -18.34     27.78
   22    4   26    -10.35    -21.70
   24    4   26    -33.08     15.96
   12    6   26     21.69    -29.52
   14    6   26    -41.88     21.06
   16    6   26    -32.80    -20.09
   18    6   26    -22.45     40.54
   20    6   26     12.81    -55.91
   22    6   26    -21.73    -33.46
   24    6   26     14.94    -12.58
   10    8   26     30.93     19.06
   12    8   26    -30.61    -14.55
   14    8   26    -10.08    -25.92
   16    8   26    -10.50    -19.36
   18    8   26     -1.22     -2.81
   20    8   26    -26.30     -2.13
   22    8   26    -26.03      5.76
   24    8   26     -5.82     -5.11
    8   10   26    -15.03     37.37
   10   10   26    -50.09    -27.71
   12   10   26     55.57     -1.48
   14   10   26     -7.79    -31.47
   16   10   26     17.73      1.43
   18   10   26    -16.10     14.78
   20   10   26      3.87    -18.77
   22   10   26    -17.99     22.19
   24   10   26     15.44     -9.48
    2   12   26      7.54    -65.25
    4   12   26     -1.92    -15.28
    6   12   26    -32.12     -8.56
    8   12   26     -3.91     27.41
   10   12   26     32.40    -51.54
   12   12   26     30.83    -10.29
   14   12   26    -10.15     17.95
   16   12   26     -8.92      3.44
   18   12   26     13.33      6.63
   20   12   26     -1.54     18.10
   22   12   26     10.14     10.41
   24   12   26     22.13     14.23
    0   14   26     34.58      1.67
    2   14   26    -11.56    -27.28
    4   14   26      4.45    -28.75
    6   14   26     -2.20     -7.44
    8   14   26      4.50    -23.49
   10   14   26     33.99    -17.29
   12   14   26      4.96      8.31
   14   14   26     -3.18     29.87
   16   14   26     -9.03    -28.27
   18   14   26     14.23     -4.19
   20   14   26      0.26     12.93
   22   14   26     35.12     29.85
   24   14   26     -6.43     13.35
    0   16   26     14.12     -1.73
    2   16   26     22.37    -30.34
    4   16   26    -67.86      3.68
    6   16   26     39.09     32.72
    8   16   26     -7.28      5.58
   10   16   26    -34.83     27.18
   12   16   26     -3.61     39.44
   14   16   26     25.35     19.77
   16   16   26     -3.90    -25.45
   18   16   26      5.75      0.93
   20   16   26     19.47      7.28
   22   16   26     -3.17     12.45
   24   16   26     -3.84     13.30
    0   18   26     24.08      8.75
    2   18   26     24.29     -2.46
    4   18   26    -26.57     -9.90
    6   18   26     23.08      7.51
    8   18   26     -7.75     15.19
   10   18   26      4.24     27.44
   12   18   26      3.76     21.89
   14   18   26     -1.16    -13.14
   16   18   26     13.10      6.69
   18   18   26     -8.15     25.39
   20   18   26     -9.72    -11.23
   22   18   26    -21.54      8.01
   24   18   26     10.25      5.63
    0   20   26      6.64      0.20
    2   20   26     -2.19      5.38
    4   20   26     15.39    -33.97
    6   20   26    -11.95    -20.96
    8   20   26     24.74     -2.23
   10   20   26    -13.06     10.35
   12   20   26     -8.89    -35.72
   14   20   26    -12.30    -21.41
   16   20   26     -4.00     17.45
   18   20   26     -3.44    -18.85
   20   20   26      7.93      8.40
   22   20   26     10.41    -20.01
   24   20   26     19.00    -10.48
    0   22   26     13.98     -1.15
    2   22   26    -53.29      2.11
    4   22   26      0.27     -6.35
    6   22   26      7.74     -8.41
    8   22   26     22.27     22.68
   10   22   26    -23.82      2.29
   12   22   26    -18.33      4.81
   14   22   26     -8.89    -11.49
   16   22   26     -3.25     -4.71
   18   22   26      2.59      0.46
   20   22   26     -0.04     -3.28
   22   22   26     -2.04     -9.85
   24   22   26     -6.33      6.44
    0   24   26      1.02      2.67
    2   24   26     -9.15     -4.36
    4   24   26      9.27     18.27
    6   24   26      8.48     30.37
    8   24   26    -14.48    -21.73
   10   24   26    -11.37     -1.22
   12   24   26     -4.53      5.84
   14   24   26     12.46     12.33
   16   24   26     -4.23     -7.92
   18   24   26    -18.86    -13.59
   20   24   26     -1.82    -17.24
   22   24   26     -3.45     15.70
   24   24   26     -9.11     11.27
    0   26   26      7.82     -2.00
    2   26   26     10.39     10.75
    4   26   26      3.57    -14.78
    6   26   26      0.56    -11.41
    8   26   26     31.63     13.40
   10   26   26      9.26    -14.97
   12   26   26     -7.97     -1.75
   14   26   26     -2.54     -5.83
   16   26   26      2.19     -5.08
   18   26   26      8.68      4.32
   20   26   26     -9.67      6.43
   22   26   26      5.10     -6.14
   24   26   26    -18.93     14.69
   26   26   26     -3.99    -10.91
   11    1   27     35.72     12.80
   13    1   27     21.34     -9.70
   15    1   27      7.57      1.37
   17    1   27    -24.62    -11.64
   19    1   27    -32.52      2.36
   21    1   27     -4.40    -20.99
   23    1   27     10.78     14.74
   25    1   27      4.21     -6.65
   11    3   27     48.35    -19.22
   13    3   27     30.50    -16.32
   15    3   27    -37.27    -20.41
   17    3   27     12.88     -6.27
   19    3   27     10.01      6.18
   21    3   27      8.67    -10.46
   23    3   27     -6.84    -14.99
   25    3   27     -1.97    -16.18
    9    5   27      4.73    -17.48
   11    5   27     28.07    -27.19
   13    5   27    -31.42     13.71
   15    5   27     25.36      5.18
   17    5   27     -8.96    -17.39
   19    5   27     14.49    -13.04
   21    5   27     20.73    -11.68
   23    5   27     -2.47      2.98
   25    5   27     34.02     -1.49
    7    7   27     38.00     22.26
    9    7   27    -21.06     -4.79
   11    7   27    -27.12     18.20
   13    7   27      7.52    -46.67
   15    7   27    -19.11     17.48
   17    7   27     45.85    -38.07
   19    7   27     31.13     32.33
   21    7   27      6.67     -7.99
   23    7   27     -3.75     -7.03
   25    7   27     -4.97      1.51
    5    9   27     16.36     24.77
    7    9   27     11.56    -36.73
    9    9   27    -13.07     27.38
   11    9   27      2.25    -11.63
   13    9   27    -16.23     18.00
   15    9   27     37.60    -44.83
   17    9   27      1.59     23.68
   19    9   27      1.52    -10.82
   21    9   27     -6.24      6.53
   23    9   27    -14.45     10.48
   25    9   27     13.29     14.14
    1   11   27     16.92     -8.92
    3   11   27    -30.36    -77.13
    5   11   27      1.56     -4.54
    7   11   27    -46.96     12.89
    9   11   27    -18.03    -26.13
   11   11   27     45.25      7.20
   13   11   27     16.36     25.24
   15   11   27    -17.28      3.43
   17   11   27     11.46      5.98
   19   11   27      2.10      7.33
   21   11   27    -20.25     -1.08
   23   11   27     -9.80      3.35
   25   11   27     -0.10      1.84
    1   13   27     30.04    -37.48
    3   13   27      0.36      1.79
    5   13   27    -65.75    -12.54
    7   13   27      9.80     11.76
    9   13   27      5.20     34.56
   11   13   27     23.99    -36.86
   13   13   27    -14.99     -2.59
   15   13   27    -31.77    -18.55
   17   13   27      1.47      7.84
   19   13   27     -5.80     12.40
   21   13   27    -14.79     21.18
   23   13   27      0.15     17.16
   25   13   27      4.34     -1.01
    1   15   27     27.48    -10.41
    3   15   27     32.04    -19.62
    5   15   27     -4.81     -6.97
    7   15   27     -3.54     28.51
    9   15   27      0.26    -26.27
   11   15   27    -23.17    -19.99
   13   15   27     -2.46    -37.57
   15   15   27      4.42     -2.11
   17   15   27    -25.38     -9.02
   19   15   27     -8.12     24.90
   21   15   27      5.12     26.90
   23   15   27     -4.95      2.10
   25   15   27     12.99    -28.43
    1   17   27     28.13    -14.39
    3   17   27    -28.27    -27.43
    5   17   27     24.37     10.59
    7   17   27     39.11    -16.41
    9   17   27     -8.99     -6.63
   11   17   27    -17.77      5.70
   13   17   27     13.48     -6.76
   15   17   27     11.99     -0.77
   17   17   27    -23.17      3.68
   19   17   27      3.32      4.51
   21   17   27    -16.03    -10.95
   23   17   27     11.57    -17.26
   25   17   27     10.42      4.49
    1   19   27     -1.17      1.49
    3   19   27    -27.51    -18.29
    5   19   27     20.82     -5.06
    7   19   27     -4.94    -25.91
    9   19   27     11.70    -24.61
   11   19   27      3.14     18.65
   13   19   27     15.96      5.58
   15   19   27     36.59     14.67
   17   19   27    -10.43      5.50
   19   19   27    -14.24     -3.37
   21   19   27     19.64    -28.95
   23   19   27     23.75      4.99
   25   19   27     18.91     17.07
    1   21   27     -7.52      5.05
    3   21   27      3.60    -45.27
    5   21   27     -4.23    -23.47
    7   21   27    -14.83    -19.38
    9   21   27      3.91    -16.83
   11   21   27     -8.97     -3.75
   13   21   27      2.56     21.83
   15   21   27     -6.34      4.48
   17   21   27     -3.07     -0.69
   19   21   27     10.04     -3.16
   21   21   27     12.28      9.05
   23   21   27      2.76     -3.40
   25   21   27      4.37     -7.81
    1   23   27     -8.31    -16.52
    3   23   27      4.51    -13.09
    5   23   27    -23.57     12.09
    7   23   27     -1.19    -13.19
    9   23   27    -54.93      3.54
   11   23   27     22.79     -5.22
   13   23   27      9.67    -16.71
   15   23   27    -26.51      8.51
   17   23   27      6.14    -10.06
   19   23   27     -2.96      6.71
   21   23   27      6.87     -8.89
   23   23   27    -16.31      8.49
   25   23   27     -8.55     -9.20
    1   25   27      8.05     -5.49
    3   25   27     10.92      3.68
    5   25   27     -0.30    -17.50
    7   25   27    -14.68     -2.41
    9   25   27      6.75      4.67
   11   25   27     -2.65     10.62
   13   25   27     -2.01      9.38
   15   25   27      2.69    -16.32
   17   25   27      6.03    -14.64
   19   25   27      6.61     -2.97
   21   25   27    -12.11      3.42
   23   25   27     -3.11      9.52
   25   25   27     -2.44     -8.92
    1   27   27    -16.00     -5.64
    3   27   27     16.57     -2.77
    5   27   27      6.38     -9.85
    7   27   27    -14.31     23.82
    9   27   27      9.05      3.19
   11   27   27     11.89     -7.07
   13   27   27     -1.45     -7.46
   15   27   27      3.97     -8.08
   17   27   27     -3.56     -8.11
   19   27   27      5.67      5.32
   21   27   27     -9.90     -2.01
   23   27   27      1.82    -13.25
   25   27   27     -0.89      8.75
   27   27   27     15.67     15.83
    8    0   28      9.05     -2.06
   10    0   28     11.69     -0.74
   12    0   28    -16.57     -1.51
   14    0   28     -2.82     -2.17
   16    0   28      6.42      0.98
   18    0   28    -10.24      1.05
   20    0   28     -3.71      3.00
   22    0   28     25.02      0.74
   24    0   28    -10.95      3.67
   26    0   28      5.22     -3.35
    6    2   28    -26.94     11.61
    8    2   28     12.46     47.73
   10    2   28    -21.27     33.97
   12    2   28     10.44     10.07
   14    2   28    -18.68     -9.23
   16    2   28     16.16    -15.80
   18    2   28      6.93     -4.56
   20    2   28     13.23     -3.80
   22    2   28     -8.88     12.68
   24    2   28     -2.79     -6.44
   26    2   28      0.38      0.19
    6    4   28     15.63     45.08
    8    4   28    -33.29     47.43
   10    4   28     48.86     26.85
   12    4   28     -2.88    -45.50
   14    4   28     -5.34      3.12
   16    4   28    -16.89     -7.93
   18    4   28     12.53     16.45
   20    4   28     31.28     -9.61
   22    4   28    -12.06      1.83
   24    4   28     -8.60     -9.59
   26    4   28    -14.31      2.58
    2    6   28    -31.12     20.26
    4    6   28    -10.76      7.27
    6    6   28    -29.32     14.32
    8    6   28     21.48     28.53
   10    6   28     47.42      7.20
   12    6   28    -26.26    -20.78
   14    6   28    -22.17     -6.44
   16    6   28     -3.19    -17.14
   18    6   28     15.44    -26.12
   20    6   28    -17.41     13.76
   22    6   28     -0.18    -23.14
   24    6   28      4.82      8.32
   26    6   28     30.52      0.04
    0    8   28    -15.44     -3.86
    2    8   28      7.05     20.61
    4    8   28    -14.48     14.55
    6    8   28    -18.16     18.76
    8    8   28     12.58      3.21
   10    8   28     18.89     20.35
   12    8   28    -16.82     10.37
   14    8   28    -21.10    -22.92
   16    8   28     23.83    -11.00
   18    8   28    -21.17      8.54
   20    8   28     -6.50    -19.47
   22    8   28      6.32    -17.10
   24    8   28      9.15     -1.32
   26    8   28     22.88    -11.21
    0   10   28     37.33      3.58
    2   10   28    -22.21     18.62
    4   10   28     -2.02     21.57
    6   10   28     26.73    -13.78
    8   10   28     -3.15      3.36
   10   10   28    -11.51      1.43
   12   10   28      8.16     10.91
   14   10   28      6.31     11.51
   16   10   28     23.56     11.76
   18   10   28     -5.97      6.63
   20   10   28      2.52     -6.56
   22   10   28      0.18      4.31
   24   10   28      0.59      0.27
   26   10   28     16.99      3.96
    0   12   28     10.52     -4.83
    2   12   28     29.19    -35.13
    4   12   28    -21.85     -0.41
    6   12   28    -12.32    -11.61
    8   12   28    -17.79     10.96
   10   12   28      7.31    -11.53
   12   12   28    -19.25    -28.16
   14   12   28     20.82     15.27
   16   12   28     17.95      4.77
   18   12   28     24.83    -11.36
   20   12   28     -7.97     18.67
   22   12   28      7.17      3.26
   24   12   28     12.14     14.13
   26   12   28     12.15     -9.05
    0   14   28     30.70      1.32
    2   14   28    -10.51    -42.37
    4   14   28     -7.23     -0.94
    6   14   28    -22.01    -13.64
    8   14   28     19.90     21.68
   10   14   28     -0.99      4.58
   12   14   28    -17.36      2.11
   14   14   28     11.78     -1.70
   16   14   28      2.25     27.67
   18   14   28    -10.73      6.67
   20   14   28      7.69     19.14
   22   14   28     -6.59      2.41
   24   14   28     12.16     27.80
   26   14   28     -6.41     -0.30
    0   16   28     45.71      0.98
    2   16   28     -8.69     12.84
    4   16   28    -19.91    -38.69
    6   16   28     25.99     34.53
    8   16   28    -12.70     -2.90
   10   16   28      4.26     30.76
   12   16   28     -6.77     16.07
   14   16   28    -27.08     -0.27
   16   16   28    -11.03     33.76
   18   16   28      7.26    -10.03
   20   16   28      0.99     12.95
   22   16   28     24.80      9.50
   24   16   28      9.67      3.39
   26   16   28     -9.58     -2.14
    0   18   28     10.44     -2.00
    2   18   28     11.39     13.74
    4   18   28      4.45      7.66
    6   18   28    -25.18      0.97
    8   18   28     25.94    -14.66
   10   18   28      6.86     15.32
   12   18   28     -2.35      5.96
   14   18   28     -9.02     25.18
   16   18   28     23.46     -9.85
   18   18   28     -2.15     18.69
   20   18   28     13.69    -15.01
   22   18   28      9.42      0.86
   24   18   28      3.95     -8.65
   26   18   28    -13.74      8.38
    0   20   28     18.32      0.52
    2   20   28      1.68      0.41
    4   20   28    -11.29     10.75
    6   20   28     17.80    -26.11
    8   20   28     22.06     12.05
   10   20   28    -18.93     22.46
   12   20   28     -3.76     30.32
   14   20   28      0.65     -3.96
   16   20   28     -1.43    -16.70
   18   20   28     14.36     17.12
   20   20   28     -4.85     -9.80
   22   20   28    -20.11    -19.70
   24   20   28    -12.43      7.55
   26   20   28     13.24     -1.90
    0   22   28    -31.53      3.35
    2   22   28     -6.29    -20.73
    4   22   28      7.67     19.35
    6   22   28     21.16     -6.35
    8   22   28    -14.99     -8.06
   10   22   28    -25.97    -12.29
   12   22   28    -10.43    -20.72
   14   22   28      6.03     16.34
   16   22   28     -9.25    -11.09
   18   22   28      6.81    -14.09
   20   22   28     -7.34     -5.47
   22   22   28     -8.53     20.31
   24   22   28      1.10     -2.36
   26   22   28     17.58     -3.06
    0   24   28     -1.67     -1.74
    2   24   28      2.55     -0.31
    4   24   28    -13.12     -6.52
    6   24   28      0.15     13.26
    8   24   28     -1.95     -6.26
   10   24   28      6.31     16.99
   12   24   28      9.66     12.72
   14   24   28     -3.20    -15.69
   16   24   28      5.77      0.10
   18   24   28     -5.48    -11.69
   20   24   28     -5.98      5.33
   22   24   28      0.40     -6.17
   24   24   28     -0.73      2.82
   26   24   28     -5.46      1.13
    0   26   28     30.67     -0.69
    2   26   28     -8.15     -6.80
    4   26   28      4.55     -0.06
    6   26   28     18.95      8.28
    8   26   28     -1.31     -0.86
   10   26   28     13.90      0.75
   12   26   28      4.75     -0.42
   14   26   28    -11.32    -10.20
   16   26   28     -4.26      2.02
   18   26   28     -2.89      4.01
   20   26   28     -5.52     -9.37
   22   26   28     -6.25     -0.13
   24   26   28     16.37      1.32
   26   26   28     14.94      1.49
    0   28   28    -12.56      0.14
    2   28   28     12.00      2.62
    4   28   28     -0.59     -6.21
    6   28   28     -2.96    -20.20
    8   28   28     -0.19     10.12
   10   28   28     19.22      1.52
   12   28   28    -11.47    -16.17
   14   28   28     -6.35    -19.80
   16   28   28     -6.33      3.01
   18   28   28     -5.59     -1.85
   20   28   28      7.84      7.01
   22   28   28      1.39      0.96
   24   28   28      8.40      1.91
   26   28   28     -4.96    -13.28
   28   28   28     11.51      9.94
    1    1   29    -19.30     16.21
    3    1   29    -11.13      5.11
    5    1   29      1.26     35.17
    7    1   29     37.93     -9.74
    9    1   29    -28.87      5.03
   11    1   29     -5.16      3.15
   13    1   29     -2.55     -0.93
   15    1   29     10.26     -4.75
   17    1   29    -30.89    -13.37
   19    1   29     -9.06     -6.11
   21    1   29     -3.97      8.45
   23    1   29     17.68      4.13
   25    1   29     -4.07    -22.55
   27    1   29     -2.52      5.24
    1    3   29     52.34     33.17
    3    3   29      2.20     26.68
    5    3   29     22.72    -11.81
    7    3   29     -5.17    -10.13
    9    3   29     -1.58    -32.03
   11    3   29      4.43     29.29
   13    3   29     16.60    -29.15
   15    3   29      4.61      9.42
   17    3   29      0.94     -9.40
   19    3   29     15.20      1.09
   21    3   29     -5.64     -1.23
   23    3   29      5.95     -4.99
   25    3   29     -0.20     -4.17
   27    3   29    -10.05     -9.77
    1    5   29     53.06     -9.95
    3    5   29     13.34    -54.64
    5    5   29     -9.66      2.42
    7    5   29     -6.99    -20.77
    9    5   29     24.47     12.57
   11    5   29     -6.66    -17.27
   13    5   29      0.37      1.65
   15    5   29    -18.34    -11.63
   17    5   29     18.73     12.43
   19    5   29    -12.13     -6.21
   21    5   29     22.93    -16.03
   23    5   29      5.39    -16.76
   25    5   29      7.37     -2.45
   27    5   29     -2.50      0.02
    1    7   29      0.43    -24.12
    3    7   29    -13.41      4.17
    5    7   29     14.59     10.32
    7    7   29     20.85     11.48
    9    7   29     10.60     36.43
   11    7   29      5.86     -3.17
   13    7   29    -13.58     -6.99
   15    7   29     17.09    -11.90
   17    7   29     -9.22     11.67
   19    7   29      4.92    -15.21
   21    7   29      6.29     16.25
   23    7   29     -1.58     -8.47
   25    7   29     14.89     12.37
   27    7   29     -1.42      1.49
    1    9   29     13.08    -16.48
    3    9   29      4.91    -17.21
    5    9   29      3.06    -13.79
    7    9   29    -12.84     28.25
    9    9   29    -15.01     38.28
   11    9   29     14.23    -13.37
   13    9   29     15.22    -14.95
   15    9   29     20.71     10.41
   17    9   29      6.59      3.33
   19    9   29      5.88      6.73
   21    9   29     -7.78    -16.28
   23    9   29      5.47     11.39
   25    9   29    -11.05      1.37
   27    9   29      0.41     -3.95
    1   11   29     -3.47      7.38
    3   11   29      6.52    -17.14
    5   11   29      7.39      9.54
    7   11   29      2.97    -12.94
    9   11   29      7.27    -23.12
   11   11   29     -0.06     34.07
   13   11   29     20.07    -13.63
   15   11   29     10.44     24.14
   17   11   29      7.70      5.96
   19   11   29      3.30      9.69
   21   11   29    -18.72      6.69
   23   11   29      0.64     -2.46
   25   11   29    -12.11     11.58
   27   11   29     -6.59     -1.70
    1   13   29     18.43    -18.41
    3   13   29      4.81    -26.46
    5   13   29    -21.61    -19.76
    7   13   29    -14.64     17.52
    9   13   29      0.74      5.75
   11   13   29     10.28     -4.25
   13   13   29     -7.11      3.52
   15   13   29      9.48     19.71
   17   13   29    -15.74    -19.41
   19   13   29     -9.40     15.54
   21   13   29     -8.23      2.45
   23   13   29    -15.21     15.65
   25   13   29     17.92    -10.60
   27   13   29     -0.28    -10.89
    1   15   29     44.96    -18.72
    3   15   29    -17.39     14.22
    5   15   29      9.18     -9.85
    7   15   29      1.46      2.56
    9   15   29    -11.63    -14.16
   11   15   29    -12.99      1.62
   13   15   29     -9.38     -3.44
   15   15   29    -21.90    -25.70
   17   15   29     13.09    -10.26
   19   15   29    -13.81     -9.58
   21   15   29     -8.74     18.50
   23   15   29     -2.07     -2.28
   25   15   29      7.41     -0.33
   27   15   29     10.72    -15.83
    1   17   29      8.31    -24.43
    3   17   29     12.15     -9.51
    5   17   29     -2.07      8.38
    7   17   29     -3.74    -39.85
    9   17   29      6.36     11.68
   11   17   29      3.74    -18.17
   13   17   29     -7.45     -9.43
   15   17   29     -4.13      5.84
   17   17   29     20.80      0.56
   19   17   29    -17.54      5.77
   21   17   29      4.80     11.28
   23   17   29     -0.54    -14.02
   25   17   29     13.33    -14.49
   27   17   29     -6.11     -1.18
    1   19   29    -11.05      7.56
    3   19   29     -2.56    -23.27
    5   19   29     -3.29    -24.02
    7   19   29     -4.99     -4.03
    9   19   29     25.53     23.91
   11   19   29    -27.51    -15.29
   13   19   29      4.69     18.79
   15   19   29     10.05     16.60
   17   19   29    -13.45      4.50
   19   19   29     13.93     -3.57
   21   19   29     -0.83     -8.12
   23   19   29      7.94    -11.06
   25   19   29      2.35    -12.46
   27   19   29     -2.11     -1.66
    1   21   29    -16.69    -15.16
    3   21   29     -2.40    -27.78
    5   21   29     -4.57      8.34
    7   21   29     12.22      3.68
    9   21   29    -35.30     -5.69
   11   21   29     16.89      3.16
   13   21   29      4.06      7.86
   15   21   29     -0.32      9.34
   17   21   29      0.65     11.85
   19   21   29      9.49     -5.92
   21   21   29      3.81     -5.20
   23   21   29     -6.25      2.16
   25   21   29      2.40     -1.20
   27   21   29     -0.32      4.70
    1   23   29    -11.22     -6.69
    3   23   29     21.65      0.42
    5   23   29     16.55     -5.53
    7   23   29    -32.55     -2.67
    9   23   29     -4.66    -21.97
   11   23   29      2.49      9.20
   13   23   29    -14.70     17.76
   15   23   29     -5.24     17.26
   17   23   29      1.27     -7.53
   19   23   29     -2.78    -15.23
   21   23   29     -9.96     11.17
   23   23   29     -3.01     11.02
   25   23   29     -0.57      2.00
   27   23   29     -3.50     -0.43
    1   25   29     -0.72      1.15
    3   25   29     -7.78     -4.19
    5   25   29     -5.47     11.58
    7   25   29     11.58     15.85
    9   25   29      1.09     11.24
   11   25   29     -2.86     14.95
   13   25   29     -0.18      2.50
   15   25   29      9.14     -6.77
   17   25   29      3.59     -1.53
   19   25   29     -1.34      7.45
   21   25   29    -12.93      2.45
   23   25   29     -1.50     -6.56
   25   25   29     -7.67      6.66
   27   25   29     14.53     -1.44
    1   27   29     -4.91    -32.62
    3   27   29     -8.13     -2.12
    5   27   29     -4.65     13.05
    7   27   29    -10.65      2.33
    9   27   29      1.95     12.03
   11   27   29    -15.20      7.21
   13   27   29      8.61     -3.24
   15   27   29      1.48     -4.54
   17   27   29      0.55      0.12
   19   27   29      2.66    -11.13
   21   27   29     -3.98      2.23
   23   27   29     -6.95     21.55
   25   27   29     16.20     -4.76
   27   27   29      6.93     -0.91
    1   29   29     -6.29    -18.44
    3   29   29      7.09    -13.25
    5   29   29     -0.66      4.56
    7   29   29     -9.85     11.59
    9   29   29    -10.34      2.17
   11   29   29      8.74    -21.85
   13   29   29     -2.81     -5.13
   15   29   29    -15.90      1.54
   17   29   29     -5.16     -6.04
   19   29   29     -5.86      3.59
   21   29   29     -8.02     10.29
   23   29   29      1.76      4.49
   25   29   29      9.36      4.84
   27   29   29     -9.54     -5.45
   29   29   29      4.56      8.86
    0    0    0      0.00      0.00
# SQUEEZE RESULTS (Version = 201118)
# Note: Data are Listed for all Voids in the P1 Unit Cell
# i.e. Centre of Gravity, Solvent Accessible Volume,
# Recovered number of Electrons in the Void and
# Details about the Squeezed Material
loop_
  _platon_squeeze_void_nr
  _platon_squeeze_void_average_x
  _platon_squeeze_void_average_y
  _platon_squeeze_void_average_z
  _platon_squeeze_void_volume
  _platon_squeeze_void_count_electrons
  _platon_squeeze_void_content
   1  0.000 -0.005 -0.001     39135     10069 ' '
   2  0.750  0.061  0.250        16         5 ' '
   3  0.250  0.061  0.750        16         5 ' '
   4  0.750  0.251  0.250      1024       276 ' '
   5  0.250  0.251  0.750      1024       276 ' '
   6  0.597  0.097  0.097         8         0 ' '
   7  0.903  0.097  0.403         8         0 ' '
   8  0.097  0.097  0.597         8         0 ' '
   9  0.403  0.097  0.903         8         0 ' '
  10  0.662  0.162  0.162         7         0 ' '
  11  0.838  0.162  0.338         7         0 ' '
  12  0.162  0.162  0.662         7         0 ' '
  13  0.338  0.162  0.838         7         0 ' '
  14  0.945  0.250  0.250        12         3 ' '
  15  0.555  0.250  0.250        12         3 ' '
  16  0.445  0.250  0.750        12         3 ' '
  17  0.055  0.250  0.750        12         3 ' '
  18  0.750  0.250  0.055        12         3 ' '
  19  0.750  0.250  0.445        12         3 ' '
  20  0.250  0.250  0.555        12         3 ' '
  21  0.250  0.250  0.945        12         3 ' '
  22  0.838  0.338  0.162         7         0 ' '
  23  0.662  0.338  0.338         7         0 ' '
  24  0.338  0.338  0.662         7         0 ' '
  25  0.162  0.338  0.838         7         0 ' '
  26  0.903  0.403  0.097         8         0 ' '
  27  0.597  0.403  0.403         8         0 ' '
  28  0.403  0.403  0.597         8         0 ' '
  29  0.097  0.403  0.903         8         0 ' '
  30  0.750  0.445  0.250        12         3 ' '
  31  0.250  0.445  0.750        12         3 ' '
  32  0.250  0.561  0.250        16         5 ' '
  33  0.750  0.561  0.750        16         5 ' '
  34  0.250  0.751  0.250      1024       276 ' '
  35  0.750  0.751  0.750      1024       276 ' '
  36  0.097  0.597  0.097         8         0 ' '
  37  0.403  0.597  0.403         8         0 ' '
  38  0.597  0.597  0.597         8         0 ' '
  39  0.903  0.597  0.903         8         0 ' '
  40  0.162  0.662  0.162         7         0 ' '
  41  0.338  0.662  0.338         7         0 ' '
  42  0.662  0.662  0.662         7         0 ' '
  43  0.838  0.662  0.838         7         0 ' '
  44  0.445  0.750  0.250        12         3 ' '
  45  0.055  0.750  0.250        12         3 ' '
  46  0.945  0.750  0.750        12         3 ' '
  47  0.555  0.750  0.750        12         3 ' '
  48  0.250  0.750  0.055        12         3 ' '
  49  0.250  0.750  0.445        12         3 ' '
  50  0.750  0.750  0.555        12         3 ' '
  51  0.750  0.750  0.945        12         3 ' '
  52  0.338  0.838  0.162         7         0 ' '
  53  0.162  0.838  0.338         7         0 ' '
  54  0.838  0.838  0.662         7         0 ' '
  55  0.662  0.838  0.838         7         0 ' '
  56  0.403  0.903  0.097         8         0 ' '
  57  0.097  0.903  0.403         8         0 ' '
  58  0.903  0.903  0.597         8         0 ' '
  59  0.597  0.903  0.903         8         0 ' '
  60  0.250  0.945  0.250        12         3 ' '
  61  0.750  0.945  0.750        12         3 ' '
# Missing Reflections Below sin(th)/lambda = 0.25
loop_
  _platon_missing_refln_index_h
  _platon_missing_refln_index_k
  _platon_missing_refln_index_l
  _platon_missing_refln_theta
    1    1    1     1.781
    0    0    2     2.057
    0    2    2     2.909
_platon_squeeze_void_probe_radius                  1.20
_platon_squeeze_details
)
TITL cut105c_a.res in F23
CELL   42.9589   42.9589   42.9589     90.00     90.00     90.00
SPGR F23
# Solvent Accessible Volume =     43792
# Electrons Found in S.A.V. =     10993
# Note: Atoms in Void are Labelled as Cxxx and Qxxx for all Others
Q101 0.544 0.444 0.080 !       2.05 eA-3
Q102 0.855 0.488 0.442 !       1.99 eA-3
C103 0.110 0.109 0.391 !       1.98 eA-3
C104 0.346 0.481 0.479 !       1.93 eA-3
Q105 0.390 0.477 0.285 !       1.72 eA-3
C106 0.406 0.406 0.406 !       1.72 eA-3
C107 0.173 0.325 0.174 !       1.70 eA-3
C108 0.775 0.225 0.275 !       1.70 eA-3
Q109 0.093 0.461 0.204 !       1.69 eA-3
Q110 0.961 0.202 0.594 !       1.69 eA-3
C111 0.304 0.410 0.123 !       1.62 eA-3
C112 0.476 0.019 0.374 !       1.62 eA-3
C113 0.817 0.317 0.317 !       1.60 eA-3
C114 0.031 0.120 0.059 !       1.60 eA-3
C115 0.394 0.250 0.250 !       1.58 eA-3
C116 0.880 0.500 0.000 !       1.58 eA-3
C117 0.690 0.193 0.307 !       1.50 eA-3
C118 0.770 0.278 0.188 !       1.50 eA-3
C119 0.297 0.112 0.396 !       1.50 eA-3
C120 0.107 0.407 0.282 !       1.48 eA-3
C121 0.250 0.169 0.251 !       1.46 eA-3
C122 0.955 0.046 0.046 !       1.44 eA-3
C123 0.406 0.406 0.094 !       1.42 eA-3
C124 0.426 0.036 0.052 !       1.42 eA-3
C125 0.192 0.246 0.162 !       1.40 eA-3
C126 0.312 0.417 0.249 !       1.38 eA-3
C127 0.531 0.442 0.436 !       1.38 eA-3
C128 0.050 0.052 0.448 !       1.36 eA-3
C129 0.938 0.437 0.581 !       1.35 eA-3
C130 0.438 0.437 0.081 !       1.35 eA-3
C131 0.581 0.437 0.938 !       1.35 eA-3
C132 0.081 0.437 0.438 !       1.35 eA-3
C133 0.113 0.156 0.114 !       1.28 eA-3
C134 0.234 0.406 0.265 !       1.28 eA-3
C135 1.000 0.078-0.002 !       1.26 eA-3
C136 0.059 0.500 0.000 !       1.24 eA-3
C137 0.762 0.094 0.230 !       1.23 eA-3
Q138 0.075 0.386 0.269 !       1.22 eA-3
C139 0.159 0.319 0.348 !       1.22 eA-3
C140 0.894 0.295 0.284 !       1.21 eA-3
Q141 0.661 0.159 0.340 !       1.21 eA-3
C142 0.490 0.414 0.422 !       1.16 eA-3
C143 0.313 0.026 0.348 !       1.16 eA-3
Q144 0.560 0.220 0.259 !       1.16 eA-3
C145 0.751 0.251 0.251 !       1.15 eA-3
C146 0.146 0.141 0.417 !       1.14 eA-3
C147 0.250 0.250 0.021 !       1.13 eA-3
C148 0.430 0.022 0.074 !       1.12 eA-3
C149 0.132 0.065 0.370 !       1.10 eA-3
C150 0.273 0.309 0.400 !       1.07 eA-3
C151 0.135 0.042 0.161 !       1.06 eA-3
C152 0.841 0.487 0.655 !       1.05 eA-3
C153 0.341 0.487 0.155 !       1.05 eA-3
C154 0.153 0.992 0.844 !       1.05 eA-3
Q155 0.955 0.376 0.375 !       1.05 eA-3
C156 0.316 0.032 0.316 !       1.05 eA-3
C157 0.347 0.384 0.230 !       1.04 eA-3
C158 0.243 0.316 0.375 !       1.04 eA-3
C159 0.651 0.106 0.571 !       1.03 eA-3
C160 0.151 0.106 0.071 !       1.03 eA-3
C161 0.136 0.493 0.376 !       1.03 eA-3
C162 0.636 0.493 0.876 !       1.03 eA-3
Q163 0.149 0.165 0.442 !       1.03 eA-3
C164 0.490 0.117 0.392 !       1.03 eA-3
C165 0.993 0.374 0.638 !       1.01 eA-3
C166 0.247 0.202 0.301 !       1.00 eA-3
C167 0.769 0.262 0.137 !       0.99 eA-3
C168 0.399 0.180 0.198 !       0.98 eA-3
C169 0.227 0.246 0.301 !       0.98 eA-3
C170 0.842 0.487 0.363 !       0.96 eA-3
C171 0.375 0.169 0.282 !       0.95 eA-3
C172 0.395 0.293 0.361 !       0.95 eA-3
Q173 0.579 0.589 0.251 !       0.95 eA-3
Q174 0.079 0.089 0.251 !       0.95 eA-3
Q175 0.203 0.339 0.458 !       0.93 eA-3
C176 0.156 0.146 0.129 !       0.90 eA-3
C177 0.367 0.359 0.030 !       0.90 eA-3
C178 0.859 0.386 0.570 !       0.90 eA-3
C179 0.356 0.498 0.883 !       0.87 eA-3
Q180 0.859 0.163 0.184 !       0.87 eA-3
C181 0.317 0.148 0.454 !       0.84 eA-3
C182 0.259 0.369 0.097 !       0.84 eA-3
Q183 0.288 0.079 0.134 !       0.81 eA-3
C184 0.109 0.460 0.109 !       0.80 eA-3
C185 0.242 0.109 0.429 !       0.74 eA-3
C186 0.610 0.430 0.741 !       0.74 eA-3
Q187 0.013 0.289 0.375 !       0.73 eA-3
Q188 0.649 0.149 0.149 !       0.73 eA-3
C189 0.293 0.407 0.203 !       0.72 eA-3
Q190 0.712 0.028 0.355 !       0.72 eA-3
Q191 0.616 0.180 0.282 !       0.71 eA-3
C192 0.212 0.345 0.422 !       0.71 eA-3
Q193 0.310 0.070 0.158 !       0.69 eA-3
Q194 0.924 0.416 0.235 !       0.69 eA-3
Q195 0.043 0.098 0.496 !       0.68 eA-3
C196 0.027 0.473 0.472 !       0.67 eA-3
C197 0.191 0.130 0.420 !       0.66 eA-3
Q198 0.459 0.326 0.092 !       0.66 eA-3
C199 0.401 0.351 0.028 !       0.62 eA-3
)
;
_olex2_exptl_crystal_mounting_method 'in fomblin film on a micromount'
_olex2_submission_special_instructions 'No special instructions were received'
_oxdiff_exptl_absorpt_empirical_details 
;
Empirical correction (ABSPACK) includes:
- Absorption correction using spherical harmonics
- Frame scaling
;
_oxdiff_exptl_absorpt_empirical_full_max 1.157
_oxdiff_exptl_absorpt_empirical_full_min 0.764
loop_
_twin_individual_id
_twin_individual_mass_fraction_refined
1 0.09(14)
2 0.42(8)
3 0.42(8)
4 0.07(8)
_exptl_crystal_recrystallization_method 
'Re-crystallisation from solvent: Acetonitrile, diisopropyl ether'
####################################################################### 
# 
# This file contains crystal structure data downloaded from the 
# Cambridge Structural Database (CSD) hosted by the Cambridge 
# Crystallographic Data Centre (CCDC).
# 
# Full information about CCDC data access policies and citation 
# guidelines are available at http://www.ccdc.cam.ac.uk/access/V1 
# 
# Audit and citation data items may have been added by the CCDC. 
# Please retain this information to preserve the provenance of 
# this file and to allow appropriate attribution of the data. 
# 
#######################################################################

data_AACC-C2c_sq
_database_code_depnum_ccdc_archive 'CCDC 2009537'
loop_
_audit_author_name
_audit_author_address
'Stephen Argent'
;University of Nottingham
United Kingdom
;
_audit_update_record             
;
2020-06-12 deposited with the CCDC.	2020-09-11 downloaded from the CCDC.
;
_refine_special_details          
;The X-ray diffraction intensity of the large supramolecular
 assembly featuring large regions of diffuse anions and solvent
 residues, dropped off rapidly at a low resolution limit. The
 data  used in the refinement was truncated to an upper
 resolution of 1.15 A. As a result of the low resolution
 diffraction limit, the refinement has a low data to parameter
 ratio of 7.25:1. Extensive use of restraints on geometric and
 displacement parameters were used to aid the refinement. Only
 atoms of the central metallo-cage residue were refined with
 isotropic displacement parameters.

 The 1,2 and 1,3 distances in the pyrazolylpyridine moieties,
 naphthyl moieties and tetrafluoroborate anions were restrained
 to be similar (SAME). The 1,2 bond distances of the methylene
 moieties to pyrazolyl and naphthyl moieties were respectively
 restrained to be similar (SADI). The geometies of several
 pyridine, pyrazole and naphthyl ring systems were restrained
 to be planar (FLAT). All of the 1,2 bond distances in the
 pyrazolylpyridine moieties were restrained to have suitable
 target values taken from averages of equivalent moeities in
 the CSD (DFIX).

 The anisotropic displacement parameters of the carbon,
 nitrogen, boron and fluorine atoms were restrained to be
 similar (SIMU) and to have a rigid bond approximation (RIGU).
 The tetrafluoroborate and water residues are refined with
 isotropic displacement parameters. The isotropic displacement
 parameters of all water residues were fixed at a value of
 0.2. The isotropic displacement parameters of
 tetrafluoroborate residues B11, B31, B41, B71 and B81 were
 fixed at a value of 0.25. The occupancies of tetrafluoroborate
 and water residues were allowed to refine, using a common
 free variable in the case of each tetrafluoroborate residue.
 Tetrafluoroborate residues B11/B81 and water residues O1W/O1X
 are disordered pairs respectively; their refined occupancies
 are constrained to sum to unity.

 Some small residual electron density peaks close to water
 residues indicate that they might be substitutionally
 disordered with acetonitrile solvent residues
 (crystallisation solvent). No sensible model could be
 developed for any such disorder sites.

 All hydrogen atoms were geometrically placed and refined
 with a riding model. Hydrogen atoms of water residues were
 not observed in the electron density map; they are not
 included in the model, however, they are included in the
 unit cell contents and all values derived from it. Some
 short H...H intramolecular contacts are observed between
 mesitylmethyl and methylene hydrogen atoms. These are
 caused by the use of idealised methyl hydrogen positions
 rather than positions derived from refinement of the
 torsion angle for which the data quality was insufficient.
 The clashing methyl hydrogen atoms are retained in the
 model rather than omitted to give the model more realistic
 cumulative scattering strength.

 PLATON SQUEEZE was applied to the data to remove scattering
 contributions from several dissordered anion and solvent
 residues which could not be modelled as discrete sites:
 4335 electrons per P1 unit cell and a volume of 19877 A^3
 were equated with seven tetrafluoroborate anions twelve
 acetonitrile solvent molecules and six water molecules per
 asymmetric unit. These molecules have been included in the
 chemical formula and in all values derived from it. SQUEEZE
 also yielded a set of solvent-free diffraction intensities
 for use in the final cycles of refinement.,SQUEEZE
;
_vrf_PLAT084_AACC-C2c_sq         
;
PROBLEM: High wR2 Value (i.e. > 0.25) ................... 0.42 Report
RESPONSE:
 The X-ray diffraction intensity of the large supramolecular
 assembly featuring large regions of diffuse anions and solvent
 residues, dropped off rapidly at a low resolution limit.
;
_vrf_PLAT088_AACC-C2c_sq         
;
PROBLEM: Poor Data / Parameter Ratio .................... 7.25 Note
RESPONSE:
 The X-ray diffraction intensity of the large supramolecular
 assembly featuring large regions of diffuse anions and solvent
 residues, dropped off rapidly at a low resolution limit. The
 data  used in the refinement was truncated to an upper
 resolution of 1.15 A. As a result of the low resolution
 diffraction limit the refinement has a low data to parameter
 ratio of 7.25:1. Extensive use of restraints on geometric and
 displacement parameters were used to aid the refinement. Only
 atoms of the central metallo-cage residue were refined with
 isotropic displacement parameters.
;
_vrf_PLAT149_AACC-C2c_sq         
;
PROBLEM: s.u. on the beta Angle is Too Large ....... 0.09 Degree
RESPONSE:
 The diffraction peak quality for the large supramolecular
 assembly featuring large regions of diffuse anions and solvent
 residues was weak and broad, thus hampering a precise global
 determination of the large unit cell.
;
_vrf_PLAT342_AACC-C2c_sq         
;
PROBLEM: Low Bond Precision on C-C Bonds ............... 0.04491 Ang.
RESPONSE:
 The weak diffraction and low resolution limit reduce clarity of
 the electron density map and hence precision of derived geometries.
;
_vrf_PLAT412_AACC-C2c_sq         
;
PROBLEM: Short Intra XH3 .. XHn H66D ..H78D . 1.59 Ang.
RESPONSE:
 Some short H...H intramolecular contacts are observed between
 mesitylmethyl and methylene hydrogen atoms. These are
 caused by the use of idealised methyl hydrogen positions
 rather than positions derived from refinement of the
 torsion angle for which the data quality was insufficient.
 The clashing methyl hydrogen atoms are retained in the
 model rather than omitted to give the model more realistic
 cumulative scattering strength.
;
_vrf_PLAT910_AACC-C2c_sq         
;
PROBLEM: Missing # of FCF Reflection(s) Below Theta(Min). 15 Note
RESPONSE:
 The large unit cell dimensions and large beamstop mask, which is
 necessary to allow for the high background of the low duration
 frames of data, will have resulted in truncation and omission
 of some low angle reflections.
;
_vrf_PLAT934_AACC-C2c_sq         
;
PROBLEM: Number of (Iobs-Icalc)/Sigma(W) > 10 Outliers .. 10 Check
RESPONSE:
 Outlying disagreeble reflections were omitted until the remaining
 disagreeable reflection Error/esd values displayed a descending
 smooth continuum.
;
_vrf_THETM01_AACC-C2c_sq         
;
PROBLEM: The value of sine(theta_max)/wavelength is less than 0.550
RESPONSE:
 The X-ray diffraction intensity of the large supramolecular
 assembly featuring large regions of diffuse anions and solvent
 residues, dropped off rapidly at a low resolution limit. The
 data  used in the refinement was truncated to an upper
 resolution of 1.15 A.
;
loop_
_platon_squeeze_void_nr
_platon_squeeze_void_average_x
_platon_squeeze_void_average_y
_platon_squeeze_void_average_z
_platon_squeeze_void_volume
_platon_squeeze_void_count_electrons
_platon_squeeze_void_content
1 -0.040 0.338 -0.053 19877 4335 '54 (B F4), 96(C H3 N), 48(H2 O)'
2 0.401 0.808 0.048 7 -1 ' '
3 0.901 0.308 0.048 7 -1 ' '
4 0.099 0.308 0.452 7 -1 ' '
5 0.599 0.808 0.452 7 -1 ' '
6 0.401 0.192 0.548 7 -1 ' '
7 0.901 0.692 0.548 7 -1 ' '
8 0.099 0.692 0.952 7 -1 ' '
9 0.599 0.192 0.952 7 -1 ' '

_platon_squeeze_void_probe_radius 1.20
_platon_squeeze_details          ?
_audit_creation_date             2019-12-04
_audit_creation_method           
;
Olex2 1.2
(compiled 2018.05.29 svn.r3508 for OlexSys, GUI svn.r5506)
;
_shelx_SHELXL_version_number     2017/1
_chemical_name_common            ?
_chemical_name_systematic        ?
_chemical_formula_moiety         'C480 H396 Cd12 N108, 10.5(B F4), 9.25(O)'
_chemical_formula_sum            'C504 H472 B24 Cd12 F96 N120 O20'
_chemical_formula_weight         11962.23
_chemical_melting_point          ?
_chemical_oxdiff_formula         Cd12C600H400O50N50B24F64
_chemical_oxdiff_usercomment     'WMDWA013_Cu same crystal'
loop_
_atom_type_symbol
_atom_type_description
_atom_type_scat_dispersion_real
_atom_type_scat_dispersion_imag
_atom_type_scat_source
C C 0.0181 0.0091 'International Tables Vol C Tables 4.2.6.8 and 6.1.1.4'
H H 0.0000 0.0000 'International Tables Vol C Tables 4.2.6.8 and 6.1.1.4'
B B 0.0090 0.0039 'International Tables Vol C Tables 4.2.6.8 and 6.1.1.4'
Cd Cd 0.1185 4.6533 'International Tables Vol C Tables 4.2.6.8 and 6.1.1.4'
F F 0.0727 0.0534 'International Tables Vol C Tables 4.2.6.8 and 6.1.1.4'
N N 0.0311 0.0180 'International Tables Vol C Tables 4.2.6.8 and 6.1.1.4'
O O 0.0492 0.0322 'International Tables Vol C Tables 4.2.6.8 and 6.1.1.4'

_shelx_space_group_comment       
;
The symmetry employed for this shelxl refinement is uniquely defined
by the following loop, which should always be used as a source of
symmetry information in preference to the above space-group names.
They are only intended as comments.
;
_space_group_crystal_system      monoclinic
_space_group_IT_number           15
_space_group_name_H-M_alt        'C 1 2/c 1'
_space_group_name_Hall           '-C 2yc'
loop_
_space_group_symop_operation_xyz
'x, y, z'
'-x, y, -z+1/2'
'x+1/2, y+1/2, z'
'-x+1/2, y+1/2, -z+1/2'
'-x, -y, -z'
'x, -y, z-1/2'
'-x+1/2, -y+1/2, -z'
'x+1/2, -y+1/2, z-1/2'

_cell_length_a                   89.68(3)
_cell_length_b                   24.7801(10)
_cell_length_c                   51.463(19)
_cell_angle_alpha                90
_cell_angle_beta                 147.82(9)
_cell_angle_gamma                90
_cell_volume                     60909(87)
_cell_formula_units_Z            4
_cell_measurement_reflns_used    16547
_cell_measurement_temperature    150.04(11)
_cell_measurement_theta_max      48.8880
_cell_measurement_theta_min      3.9080
_shelx_estimated_absorpt_T_max   0.737
_shelx_estimated_absorpt_T_min   0.463
_exptl_absorpt_coefficient_mu    4.067
_exptl_absorpt_correction_T_max  0.985
_exptl_absorpt_correction_T_min  0.571
_exptl_absorpt_correction_type   gaussian
_exptl_absorpt_process_details   
;
CrysAlisPro 1.171.38.46 (Rigaku Oxford Diffraction, 2015)
Numerical absorption correction based on gaussian integration over
			a multifaceted crystal model
Empirical absorption correction using spherical harmonics,
 implemented in SCALE3 ABSPACK scaling algorithm.
;
_exptl_absorpt_special_details   ?
_exptl_crystal_colour            colourless
_exptl_crystal_colour_primary    colourless
_exptl_crystal_density_diffrn    1.304
_exptl_crystal_density_meas      ?
_exptl_crystal_density_method    ?
_exptl_crystal_description       block
_exptl_crystal_F_000             24224
loop_
_exptl_crystal_face_index_h
_exptl_crystal_face_index_k
_exptl_crystal_face_index_l
_exptl_crystal_face_perp_dist
28 0 -29 0.0487
-28 0 29 0.0315
-15 15 5 0.0831
0 -14 9 0.1032
30 -1 1 0.0658
-30 1 -1 0.0406
21 12 0 0.0657
4 -16 1 0.1219
50 8 -22 0.0803
35 11 -10 0.0604
46 -2 -12 0.0894

_exptl_crystal_size_max          0.224
_exptl_crystal_size_mid          0.161
_exptl_crystal_size_min          0.08
loop_
_exptl_oxdiff_crystal_face_indexfrac_h
_exptl_oxdiff_crystal_face_indexfrac_k
_exptl_oxdiff_crystal_face_indexfrac_l
_exptl_oxdiff_crystal_face_x
_exptl_oxdiff_crystal_face_y
_exptl_oxdiff_crystal_face_z
27.9842 -0.0071 -29.0024 -0.7753 0.6117 0.0753
-27.9842 0.0071 29.0024 0.7753 -0.6117 -0.0753
-14.9756 14.9953 4.9799 0.0531 -0.0724 0.9713
-0.0157 -13.9924 9.0201 0.2929 -0.2305 -0.9350
30.0138 -0.9937 0.9921 0.8970 0.3443 -0.3352
-30.0138 0.9937 -0.9921 -0.8970 -0.3443 0.3352
21.0314 12.0007 -0.0254 0.7676 0.3801 0.5306
3.9746 -15.9945 1.0237 -0.0553 -0.1278 -1.0007
50.0161 7.9978 -22.0233 0.3450 0.8966 0.2808
35.0263 10.9993 -10.0260 0.6103 0.6334 0.4587
46.0066 -1.9960 -12.0085 0.6339 0.6499 -0.3915

_exptl_transmission_factor_max   ?
_exptl_transmission_factor_min   ?
_diffrn_reflns_av_R_equivalents  0.0539
_diffrn_reflns_av_unetI/netI     0.0638
_diffrn_reflns_Laue_measured_fraction_full 0.991
_diffrn_reflns_Laue_measured_fraction_max 0.991
_diffrn_reflns_limit_h_max       65
_diffrn_reflns_limit_h_min       -77
_diffrn_reflns_limit_k_max       21
_diffrn_reflns_limit_k_min       -20
_diffrn_reflns_limit_l_max       44
_diffrn_reflns_limit_l_min       -44
_diffrn_reflns_number            56697
_diffrn_reflns_point_group_measured_fraction_full 0.991
_diffrn_reflns_point_group_measured_fraction_max 0.991
_diffrn_reflns_theta_full        42.095
_diffrn_reflns_theta_max         42.095
_diffrn_reflns_theta_min         3.437
_diffrn_ambient_environment      'N2 gas'
_diffrn_ambient_temperature      150.04(11)
_diffrn_crystal_treatment        'flash frozen in gaseous N2'
_diffrn_detector                 'CCD plate'
_diffrn_detector_area_resol_mean 5.3046
_diffrn_detector_type            AtlasS2
_diffrn_measured_fraction_theta_full 0.991
_diffrn_measured_fraction_theta_max 0.991
_diffrn_measurement_details      
;
List of Runs (angles in degrees, time in seconds):

  # Type    Start    End  Width  t~exp~   \w     \q     \k     \f   Frames
#--------------------------------------------------------------------------
  1  \w     -7.00  37.00   1.00   30.00    --    0.00  37.00 -90.00   44
  2  \w    -11.00  26.00   1.00   30.00    --    0.00 -77.00 -30.00   37
  3  \w     47.00  72.00   1.00   30.00    --    0.00  37.00 -90.00   25
  4  \w    -74.00 -16.00   1.00   30.00    --    0.00 -77.00 -30.00   58
  5  \w     37.00 106.00   1.00  120.00    --   62.27-125.00 150.00   69
  6  \w     46.00 135.00   1.00  120.00    --   62.27  77.00  60.00   89
  7  \w     26.00 138.00   1.00  120.00    --   62.27  19.00  30.00  112
  8  \w     44.00  69.00   1.00  120.00    --   62.27 -99.00-150.00   25
  9  \w     -9.00  28.00   1.00  120.00    --   62.27 -37.00-150.00   37
;
_diffrn_measurement_device       'four-circle diffractometer'
_diffrn_measurement_device_type  'SuperNova, Dual, Cu at zero, AtlasS2'
_diffrn_measurement_method       '\w scans'
_diffrn_measurement_specimen_support 
'mounted on a loop of keratinized protein fibre in Fomblin oil'
_diffrn_orient_matrix_type       
'CrysAlisPro convention (1999,Acta A55,543-557)'
_diffrn_orient_matrix_UB_11      0.0285570000
_diffrn_orient_matrix_UB_12      0.0140311000
_diffrn_orient_matrix_UB_13      0.0542844000
_diffrn_orient_matrix_UB_21      0.0121259000
_diffrn_orient_matrix_UB_22      0.0104048000
_diffrn_orient_matrix_UB_23      -0.0093954000
_diffrn_orient_matrix_UB_31      -0.0088244000
_diffrn_orient_matrix_UB_32      0.0596588000
_diffrn_orient_matrix_UB_33      -0.0111250000
_diffrn_radiation_monochromator  mirror
_diffrn_radiation_probe          x-ray
_diffrn_radiation_type           CuK\a
_diffrn_radiation_wavelength     1.54184
_diffrn_source                   'micro-focus sealed X-ray tube'
_diffrn_source_type              'SuperNova (Cu) X-ray Source'
_reflns_Friedel_coverage         0.000
_reflns_Friedel_fraction_full    .
_reflns_Friedel_fraction_max     .
_reflns_number_gt                13213
_reflns_number_total             20807
_reflns_odcompleteness_completeness 99.15
_reflns_odcompleteness_iscentric 1
_reflns_odcompleteness_theta     50.38
_reflns_special_details          
;
 Reflections were merged by SHELXL according to the crystal
 class for the calculation of statistics and refinement.
 
 Structure factors included contributions from the .fab file.
 
 _reflns_Friedel_fraction is defined as the number of unique
 Friedel pairs measured divided by the number that would be
 possible theoretically, ignoring centric projections and
 systematic absences.
;
_reflns_threshold_expression     'I > 2\s(I)'
_computing_cell_refinement       'CrysAlisPro 1.171.38.46 (Rigaku OD, 2015)'
_computing_data_collection       'CrysAlisPro 1.171.38.46 (Rigaku OD, 2015)'
_computing_data_reduction        'CrysAlisPro 1.171.38.46 (Rigaku OD, 2015)'
_computing_molecular_graphics    'Olex2 (Dolomanov et al., 2009)'
_computing_publication_material  'Olex2 (Dolomanov et al., 2009)'
_computing_structure_refinement  'ShelXL (Sheldrick, 2015)'
_computing_structure_solution    'ShelXT (Sheldrick, 2015)'
_refine_diff_density_max         1.416
_refine_diff_density_min         -0.578
_refine_diff_density_rms         0.103
_refine_ls_extinction_coef       .
_refine_ls_extinction_method     none
_refine_ls_goodness_of_fit_ref   1.565
_refine_ls_hydrogen_treatment    constr
_refine_ls_matrix_type           full
_refine_ls_number_parameters     2870
_refine_ls_number_reflns         20807
_refine_ls_number_restraints     11142
_refine_ls_R_factor_all          0.1632
_refine_ls_R_factor_gt           0.1287
_refine_ls_restrained_S_all      1.331
_refine_ls_shift/su_max          0.001
_refine_ls_shift/su_mean         0.000
_refine_ls_structure_factor_coef Fsqd
_refine_ls_weighting_details     
'w=1/[\s^2^(Fo^2^)+(0.2000P)^2^] where P=(Fo^2^+2Fc^2^)/3'
_refine_ls_weighting_scheme      calc
_refine_ls_wR_factor_gt          0.3762
_refine_ls_wR_factor_ref         0.4159
_olex2_refinement_description    
;
1. Fixed Uiso
 At 1.2 times of:
  All C(H) groups, All C(H,H) groups
 At 1.5 times of:
  All C(H,H,H) groups
2. Restrained distances
 N11A-C16A
 1.34 with sigma of 0.01
 C16A-C15A
 1.38 with sigma of 0.01
 C15A-C14A
 1.38 with sigma of 0.01
 C14A-C13A
 1.38 with sigma of 0.01
 C13A-C12A
 1.39 with sigma of 0.01
 N11A-C12A
 1.35 with sigma of 0.01
 C25A-C12A
 1.45 with sigma of 0.01
 N21A-C25A
 1.34 with sigma of 0.01
 N22A-N21A
 1.35 with sigma of 0.01
 N22A-C23A
 1.34 with sigma of 0.01
 C24A-C23A
 1.37 with sigma of 0.01
 C25A-C24A
 1.39 with sigma of 0.01
 C71H-C26H \\sim C73H-C46H \\sim C75H-C66H \\sim C73G-C46G \\sim C75G-C66G
\\sim C71G-C26G
 with sigma of 0.001
 C54B-C46B \\sim C51B-C26B \\sim C51A-C26A \\sim C54A-C46A \\sim C54F-C46F
\\sim C51F-C26F \\sim C54E-
 C46E \\sim C51E-C26E \\sim C51C-C26C \\sim C54C-C46C \\sim C51D-C26D \\sim
C54D-C46D
 with sigma of 0.001
 N42C-C46C \\sim N22A-C26A \\sim N22B-C26B \\sim N42G-C46G \\sim N62G-C66G
\\sim N22G-C26G \\sim N42D-
 C46D \\sim N22E-C26E \\sim N42E-C46E \\sim N22F-C26F \\sim N42F-C46F \\sim
N22D-C26D \\sim N42H-C46H ~
 N62H-C66H \\sim N22H-C26H \\sim N22C-C26C \\sim N42B-C46B
 with sigma of 0.001
 N62G-C66G \\sim N22G-C26G \\sim N42G-C46G \\sim N22B-C26B \\sim N42A-C46A
\\sim N22A-C26A \\sim N42C-
 C46C \\sim N22C-C26C \\sim N42B-C46B \\sim N22H-C26H \\sim N42D-C46D \\sim
N42E-C46E \\sim N22F-C26F ~
 N22D-C26D \\sim N42F-C46F \\sim N42H-C46H \\sim N62H-C66H \\sim N22E-C26E
 with sigma of 0.001
 C54C-C46C \\sim C51C-C26C \\sim C51A-C26A \\sim C54A-C46A \\sim C54B-C46B
\\sim C51B-C26B \\sim C54D-
 C46D \\sim C51D-C26D \\sim C51F-C26F \\sim C54F-C46F \\sim C51E-C26E \\sim
C54E-C46E
 with sigma of 0.001
3. Restrained planarity
 N11C, C12C, C13C, C14C, C15C, C16C
 with sigma of 0.1
 N31C, C32C, C33C, C34C, C35C, C36C
 with sigma of 0.1
 N11D, C12D, C13D, C14D, C15D, C16D
 with sigma of 0.1
 N31D, C32D, C33D, C34D, C35D, C36D
 with sigma of 0.1
 N11E, C12E, C13E, C14E, C15E, C16E
 with sigma of 0.1
 N31E, C32E, C33E, C34E, C35E, C36E
 with sigma of 0.1
 N11F, C12F, C13F, C14F, C15F, C16F
 with sigma of 0.1
 N31F, C32F, C33F, C34F, C35F, C36F
 with sigma of 0.1
 N11G, C12G, C13G, C14G, C15G, C16G
 with sigma of 0.1
 N51G, C52G, C53G, C54G, C55G, C56G
 with sigma of 0.1
 N11H, C12H, C13H, C14H, C15H, C16H
 with sigma of 0.1
 N11B, C12B, C13B, C14B, C15B, C16B
 with sigma of 0.1
 N31G, C32G, C33G, C34G, C35G, C36G
 with sigma of 0.1
 N41A, N42A, C43A, C44A, C45A
 with sigma of 0.1
 N21B, N22B, C23B, C24B, C25B
 with sigma of 0.1
 N41B, N42B, C43B, C44B, C45B
 with sigma of 0.1
 N21C, N22C, C23C, C24C, C25C
 with sigma of 0.1
 N41C, N42C, C43C, C44C, C45C
 with sigma of 0.1
 N21D, N22D, C23D, C24D, C25D
 with sigma of 0.1
 N41D, N42D, C43D, C44D, C45D
 with sigma of 0.1
 N21E, N22E, C23E, C24E, C25E
 with sigma of 0.1
 N41E, N42E, C43E, C44E, C45E
 with sigma of 0.1
 N21F, N22F, C23F, C24F, C25F
 with sigma of 0.1
 N41F, N42F, C43F, C44F, C45F
 with sigma of 0.1
 N21G, N22G, C23G, C24G, C25G
 with sigma of 0.1
 N41G, N42G, C43G, C44G, C45G
 with sigma of 0.1
 N61G, N62G, C63G, C64G, C65G
 with sigma of 0.1
 N21H, N22H, C23H, C24H, C25H
 with sigma of 0.1
 N51H, C52H, C53H, C54H, C55H, C56H
 with sigma of 0.1
 N61H, N62H, C63H, C64H, C65H
 with sigma of 0.1
 N31H, C32H, C33H, C34H, C35H, C36H
 with sigma of 0.1
 N41H, N42H, C43H, C44H, C45H
 with sigma of 0.1
 N21A, N22A, C23A, C24A, C25A
 with sigma of 0.1
 N11A, C12A, C13A, C14A, C15A, C16A
 with sigma of 0.1
 C62A, C63A, C64A, C55A, C56A, C61A
 with sigma of 0.1
 C55D, C56D, C61D, C62D, C63D, C64D
 with sigma of 0.1
4. Uiso/Uaniso restraints and constraints
C12A \\sim C13A \\sim C14A \\sim C15A \\sim C16A \\sim C23A \\sim C24A \\sim
C25A \\sim C26A \\sim C32A \\sim C33A \\sim C34A \\sim C35A \\sim C36A \\sim
C43A \\sim C44A \\sim C45A \\sim C46A \\sim C51A \\sim C52A \\sim C53A \\sim
C54A \\sim C55A \\sim C56A \\sim C61A \\sim C62A \\sim C63A \\sim C64A \\sim
C12B \\sim C13B \\sim C14B \\sim C15B \\sim C16B \\sim C23B \\sim C24B \\sim
C25B \\sim C26B \\sim C32B \\sim C33B \\sim C34B \\sim C35B \\sim C36B \\sim
C43B \\sim C44B \\sim C45B \\sim C46B \\sim C51B \\sim C52B \\sim C53B \\sim
C54B \\sim C55B \\sim C56B \\sim C61B \\sim C62B \\sim C63B \\sim C64B \\sim
C12C \\sim C13C \\sim C14C \\sim C15C \\sim C16C \\sim C23C \\sim C24C \\sim
C25C \\sim C26C \\sim C32C \\sim C33C \\sim C34C \\sim C35C \\sim C36C \\sim
C43C \\sim C44C \\sim C45C \\sim C46C \\sim C51C \\sim C52C \\sim C53C \\sim
C54C \\sim C55C \\sim C56C \\sim C61C \\sim C62C \\sim C63C \\sim C64C \\sim
C12D \\sim C13D \\sim C14D \\sim C15D \\sim C16D \\sim C23D \\sim C24D \\sim
C25D \\sim C26D \\sim C32D \\sim C33D \\sim C34D \\sim C35D \\sim C36D \\sim
C43D \\sim C44D \\sim C45D \\sim C46D \\sim C51D \\sim C52D \\sim C53D \\sim
C54D \\sim C55D \\sim C56D \\sim C61D \\sim C62D \\sim C63D \\sim C64D \\sim
C12E \\sim C13E \\sim C14E \\sim C15E \\sim C16E \\sim C23E \\sim C24E \\sim
C25E \\sim C26E \\sim C32E \\sim C33E \\sim C34E \\sim C35E \\sim C36E \\sim
C43E \\sim C44E \\sim C45E \\sim C46E \\sim C51E \\sim C52E \\sim C53E \\sim
C54E \\sim C55E \\sim C56E \\sim C61E \\sim C62E \\sim C63E \\sim C64E \\sim
C12F \\sim C13F \\sim C14F \\sim C15F \\sim C16F \\sim C23F \\sim C24F \\sim
C25F \\sim C26F \\sim C32F \\sim C33F \\sim C34F \\sim C35F \\sim C36F \\sim
C43F \\sim C44F \\sim C45F \\sim C46F \\sim C51F \\sim C52F \\sim C53F \\sim
C54F \\sim C55F \\sim C56F \\sim C61F \\sim C62F \\sim C63F \\sim C64F \\sim
C12G \\sim C13G \\sim C14G \\sim C15G \\sim C16G \\sim C23G \\sim C24G \\sim
C25G \\sim C26G \\sim C32G \\sim C33G \\sim C34G \\sim C35G \\sim C36G \\sim
C43G \\sim C44G \\sim C45G \\sim C46G \\sim C52G \\sim C53G \\sim C54G \\sim
C55G \\sim C56G \\sim C63G \\sim C64G \\sim C65G \\sim C66G \\sim C71G \\sim
C72G \\sim C73G \\sim C74G \\sim C75G \\sim C76G \\sim C77G \\sim C78G \\sim
C79G \\sim C12H \\sim C13H \\sim C14H \\sim C15H \\sim C16H \\sim C23H \\sim
C24H \\sim C25H \\sim C26H \\sim C32H \\sim C33H \\sim C34H \\sim C35H \\sim
C36H \\sim C43H \\sim C44H \\sim C45H \\sim C46H \\sim C52H \\sim C53H \\sim
C54H \\sim C55H \\sim C56H \\sim C63H \\sim C64H \\sim C65H \\sim C66H \\sim
C71H \\sim C72H \\sim C73H \\sim C74H \\sim C75H \\sim C76H \\sim C77H \\sim
C78H \\sim C79H \\sim N11A \\sim N21A \\sim N22A \\sim N31A \\sim N41A \\sim
N42A \\sim N11B \\sim N21B \\sim N22B \\sim N31B \\sim N41B \\sim N42B \\sim
N11C \\sim N21C \\sim N22C \\sim N31C \\sim N41C \\sim N42C \\sim N11D \\sim
N21D \\sim N22D \\sim N31D \\sim N41D \\sim N42D \\sim N11E \\sim N21E \\sim
N22E \\sim N31E \\sim N41E \\sim N42E \\sim N11F \\sim N21F \\sim N22F \\sim
N31F \\sim N41F \\sim N42F \\sim N11G \\sim N21G \\sim N22G \\sim N31G \\sim
N41G \\sim N42G \\sim N51G \\sim N61G \\sim N62G \\sim N11H \\sim N21H \\sim
N22H \\sim N31H \\sim N41H \\sim N42H \\sim N51H \\sim N61H \\sim N62H \\sim
O1W \\sim O1X \\sim O2W \\sim O3W \\sim O4W \\sim O5W \\sim O6W \\sim B11 \\sim
B21 \\sim B31 \\sim B41 \\sim B51 \\sim B61 \\sim B71 \\sim B81 \\sim F12 \\sim
F13 \\sim F14 \\sim F15 \\sim F22 \\sim F23 \\sim F24 \\sim F25 \\sim F32 \\sim
F33 \\sim F34 \\sim F35 \\sim F42 \\sim F43 \\sim F44 \\sim F45 \\sim F52 \\sim
F53 \\sim F54 \\sim F55 \\sim F62 \\sim F63 \\sim F64 \\sim F65 \\sim F72 \\sim
F73 \\sim F75 \\sim F74 \\sim F82 \\sim F83 \\sim F84 \\sim F85: within 2A with
sigma of 0.04 and sigma for terminal atoms of 0.08
5. Rigid body (RIGU) restrains
 C12A, C13A, C14A, C15A, C16A, C23A, C24A, C25A, C26A, C32A, C33A, C34A, C35A,
 C36A, C43A, C44A, C45A, C46A, C51A, C52A, C53A, C54A, C55A, C56A, C61A, C62A,
 C63A, C64A, C12B, C13B, C14B, C15B, C16B, C23B, C24B, C25B, C26B, C32B, C33B,
 C34B, C35B, C36B, C43B, C44B, C45B, C46B, C51B, C52B, C53B, C54B, C55B, C56B,
 C61B, C62B, C63B, C64B, C12C, C13C, C14C, C15C, C16C, C23C, C24C, C25C, C26C,
 C32C, C33C, C34C, C35C, C36C, C43C, C44C, C45C, C46C, C51C, C52C, C53C, C54C,
 C55C, C56C, C61C, C62C, C63C, C64C, C12D, C13D, C14D, C15D, C16D, C23D, C24D,
 C25D, C26D, C32D, C33D, C34D, C35D, C36D, C43D, C44D, C45D, C46D, C51D, C52D,
 C53D, C54D, C55D, C56D, C61D, C62D, C63D, C64D, C12E, C13E, C14E, C15E, C16E,
 C23E, C24E, C25E, C26E, C32E, C33E, C34E, C35E, C36E, C43E, C44E, C45E, C46E,
 C51E, C52E, C53E, C54E, C55E, C56E, C61E, C62E, C63E, C64E, C12F, C13F, C14F,
 C15F, C16F, C23F, C24F, C25F, C26F, C32F, C33F, C34F, C35F, C36F, C43F, C44F,
 C45F, C46F, C51F, C52F, C53F, C54F, C55F, C56F, C61F, C62F, C63F, C64F, C12G,
 C13G, C14G, C15G, C16G, C23G, C24G, C25G, C26G, C32G, C33G, C34G, C35G, C36G,
 C43G, C44G, C45G, C46G, C52G, C53G, C54G, C55G, C56G, C63G, C64G, C65G, C66G,
 C71G, C72G, C73G, C74G, C75G, C76G, C77G, C78G, C79G, C12H, C13H, C14H, C15H,
 C16H, C23H, C24H, C25H, C26H, C32H, C33H, C34H, C35H, C36H, C43H, C44H, C45H,
 C46H, C52H, C53H, C54H, C55H, C56H, C63H, C64H, C65H, C66H, C71H, C72H, C73H,
 C74H, C75H, C76H, C77H, C78H, C79H, N11A, N21A, N22A, N31A, N41A, N42A, N11B,
 N21B, N22B, N31B, N41B, N42B, N11C, N21C, N22C, N31C, N41C, N42C, N11D, N21D,
 N22D, N31D, N41D, N42D, N11E, N21E, N22E, N31E, N41E, N42E, N11F, N21F, N22F,
 N31F, N41F, N42F, N11G, N21G, N22G, N31G, N41G, N42G, N51G, N61G, N62G, N11H,
 N21H, N22H, N31H, N41H, N42H, N51H, N61H, N62H, O1W, O1X, O2W, O3W, O4W, O5W,
 O6W, B11, B21, B31, B41, B51, B61, B71, B81, F12, F13, F14, F15, F22, F23, F24,
  F25, F32, F33, F34, F35, F42, F43, F44, F45, F52, F53, F54, F55, F62, F63,
 F64, F65, F72, F73, F75, F74, F82, F83, F84, F85
 with sigma for 1-2 distances of 0.004 and sigma for 1-3 distances of 0.004
6. Same fragment restrains
{N11A, C12A, C13A, C14A, C15A, C16A, N21A, N22A, C23A, C24A, C25A} sigma for
1-2: 0.02, 1-3: 0.04
as
{N31A, C32A, C33A, C34A, C35A, C36A, N41A, N42A, C43A, C44A, C45A}
{N11A, C12A, C13A, C14A, C15A, C16A, N21A, N22A, C23A, C24A, C25A} sigma for
1-2: 0.02, 1-3: 0.04
as
{N11B, C12B, C13B, C14B, C15B, C16B, N21B, N22B, C23B, C24B, C25B}
{N11A, C12A, C13A, C14A, C15A, C16A, N21A, N22A, C23A, C24A, C25A} sigma for
1-2: 0.02, 1-3: 0.04
as
{N31B, C32B, C33B, C34B, C35B, C36B, N41B, N42B, C43B, C44B, C45B}
{C51A, C52A, C53A, C54A, C55A, C56A, C61A, C62A, C63A, C64A} sigma for 1-2:
0.02, 1-3: 0.04
{C54A, C53A, C52A, C51A, C56A, C55A, C64A, C63A, C62A, C61A} sigma for 1-2:
0.02, 1-3: 0.04
as
{C51B, C52B, C53B, C54B, C55B, C56B, C61B, C62B, C63B, C64B}
{N11A, C12A, C13A, C14A, C15A, C16A, N21A, N22A, C23A, C24A, C25A} sigma for
1-2: 0.02, 1-3: 0.04
as
{N11C, C12C, C13C, C14C, C15C, C16C, N21C, N22C, C23C, C24C, C25C}
{N11A, C12A, C13A, C14A, C15A, C16A, N21A, N22A, C23A, C24A, C25A} sigma for
1-2: 0.02, 1-3: 0.04
as
{N31C, C32C, C33C, C34C, C35C, C36C, N41C, N42C, C43C, C44C, C45C}
{C51A, C52A, C53A, C54A, C55A, C56A, C61A, C62A, C63A, C64A} sigma for 1-2:
0.02, 1-3: 0.04
{C54A, C53A, C52A, C51A, C56A, C55A, C64A, C63A, C62A, C61A} sigma for 1-2:
0.02, 1-3: 0.04
as
{C51C, C52C, C53C, C54C, C55C, C56C, C61C, C62C, C63C, C64C}
{N11A, C12A, C13A, C14A, C15A, C16A, N21A, N22A, C23A, C24A, C25A} sigma for
1-2: 0.02, 1-3: 0.04
as
{N11D, C12D, C13D, C14D, C15D, C16D, N21D, N22D, C23D, C24D, C25D}
{N11A, C12A, C13A, C14A, C15A, C16A, N21A, N22A, C23A, C24A, C25A} sigma for
1-2: 0.02, 1-3: 0.04
as
{N31D, C32D, C33D, C34D, C35D, C36D, N41D, N42D, C43D, C44D, C45D}
{C51A, C52A, C53A, C54A, C55A, C56A, C61A, C62A, C63A, C64A} sigma for 1-2:
0.02, 1-3: 0.04
{C54A, C53A, C52A, C51A, C56A, C55A, C64A, C63A, C62A, C61A} sigma for 1-2:
0.02, 1-3: 0.04
as
{C51D, C52D, C53D, C54D, C55D, C56D, C61D, C62D, C63D, C64D}
{N11A, C12A, C13A, C14A, C15A, C16A, N21A, N22A, C23A, C24A, C25A} sigma for
1-2: 0.02, 1-3: 0.04
as
{N11E, C12E, C13E, C14E, C15E, C16E, N21E, N22E, C23E, C24E, C25E}
{N11A, C12A, C13A, C14A, C15A, C16A, N21A, N22A, C23A, C24A, C25A} sigma for
1-2: 0.02, 1-3: 0.04
as
{N31E, C32E, C33E, C34E, C35E, C36E, N41E, N42E, C43E, C44E, C45E}
{C51A, C52A, C53A, C54A, C55A, C56A, C61A, C62A, C63A, C64A} sigma for 1-2:
0.02, 1-3: 0.04
{C54A, C53A, C52A, C51A, C56A, C55A, C64A, C63A, C62A, C61A} sigma for 1-2:
0.02, 1-3: 0.04
as
{C51E, C52E, C53E, C54E, C55E, C56E, C61E, C62E, C63E, C64E}
{N11A, C12A, C13A, C14A, C15A, C16A, N21A, N22A, C23A, C24A, C25A} sigma for
1-2: 0.02, 1-3: 0.04
as
{N11F, C12F, C13F, C14F, C15F, C16F, N21F, N22F, C23F, C24F, C25F}
{N11A, C12A, C13A, C14A, C15A, C16A, N21A, N22A, C23A, C24A, C25A} sigma for
1-2: 0.02, 1-3: 0.04
as
{N31F, C32F, C33F, C34F, C35F, C36F, N41F, N42F, C43F, C44F, C45F}
{C51A, C52A, C53A, C54A, C55A, C56A, C61A, C62A, C63A, C64A} sigma for 1-2:
0.02, 1-3: 0.04
{C54A, C53A, C52A, C51A, C56A, C55A, C64A, C63A, C62A, C61A} sigma for 1-2:
0.02, 1-3: 0.04
as
{C51F, C52F, C53F, C54F, C55F, C56F, C61F, C62F, C63F, C64F}
{N11A, C12A, C13A, C14A, C15A, C16A, N21A, N22A, C23A, C24A, C25A} sigma for
1-2: 0.02, 1-3: 0.04
as
{N11G, C12G, C13G, C14G, C15G, C16G, N21G, N22G, C23G, C24G, C25G}
{N11A, C12A, C13A, C14A, C15A, C16A, N21A, N22A, C23A, C24A, C25A} sigma for
1-2: 0.02, 1-3: 0.04
as
{N31G, C32G, C33G, C34G, C35G, C36G, N41G, N42G, C43G, C44G, C45G}
{N11A, C12A, C13A, C14A, C15A, C16A, N21A, N22A, C23A, C24A, C25A} sigma for
1-2: 0.02, 1-3: 0.04
as
{N51G, C52G, C53G, C54G, C55G, C56G, N61G, N62G, C63G, C64G, C65G}
{N11A, C12A, C13A, C14A, C15A, C16A, N21A, N22A, C23A, C24A, C25A} sigma for
1-2: 0.02, 1-3: 0.04
as
{N11H, C12H, C13H, C14H, C15H, C16H, N21H, N22H, C23H, C24H, C25H}
{N11A, C12A, C13A, C14A, C15A, C16A, N21A, N22A, C23A, C24A, C25A} sigma for
1-2: 0.02, 1-3: 0.04
as
{N31H, C32H, C33H, C34H, C35H, C36H, N41H, N42H, C43H, C44H, C45H}
{N11A, C12A, C13A, C14A, C15A, C16A, N21A, N22A, C23A, C24A, C25A} sigma for
1-2: 0.02, 1-3: 0.04
as
{N51H, C52H, C53H, C54H, C55H, C56H, N61H, N62H, C63H, C64H, C65H}
{C71G, C72G, C73G, C74G, C75G, C76G, C77G, C78G, C79G} sigma for 1-2: 0.02,
1-3: 0.04
{C73G, C72G, C71G, C76G, C75G, C74G, C77G, C79G, C78G} sigma for 1-2: 0.02,
1-3: 0.04
{C75G, C76G, C71G, C72G, C73G, C74G, C79G, C77G, C78G} sigma for 1-2: 0.02,
1-3: 0.04
{C71G, C76G, C75G, C74G, C73G, C72G, C79G, C78G, C77G} sigma for 1-2: 0.02,
1-3: 0.04
{C73G, C74G, C75G, C76G, C71G, C72G, C78G, C79G, C77G} sigma for 1-2: 0.02,
1-3: 0.04
{C75G, C74G, C73G, C72G, C71G, C76G, C78G, C77G, C79G} sigma for 1-2: 0.02,
1-3: 0.04
as
{C71H, C72H, C73H, C74H, C75H, C76H, C77H, C78H, C79H}
{B11, F12, F13, F14, F15} sigma for 1-2: 0.02, 1-3: 0.04
{B11, F15, F14, F13, F12} sigma for 1-2: 0.02, 1-3: 0.04
{B11, F14, F13, F12, F15} sigma for 1-2: 0.02, 1-3: 0.04
{B11, F13, F12, F15, F14} sigma for 1-2: 0.02, 1-3: 0.04
{B11, F12, F15, F14, F13} sigma for 1-2: 0.02, 1-3: 0.04
as
{B21, F22, F23, F24, F25}
{B11, F12, F13, F14, F15} sigma for 1-2: 0.02, 1-3: 0.04
{B11, F15, F14, F13, F12} sigma for 1-2: 0.02, 1-3: 0.04
{B11, F14, F13, F12, F15} sigma for 1-2: 0.02, 1-3: 0.04
{B11, F13, F12, F15, F14} sigma for 1-2: 0.02, 1-3: 0.04
{B11, F12, F15, F14, F13} sigma for 1-2: 0.02, 1-3: 0.04
as
{B31, F32, F33, F34, F35}
{B11, F12, F13, F14, F15} sigma for 1-2: 0.02, 1-3: 0.04
{B11, F15, F14, F13, F12} sigma for 1-2: 0.02, 1-3: 0.04
{B11, F14, F13, F12, F15} sigma for 1-2: 0.02, 1-3: 0.04
{B11, F13, F12, F15, F14} sigma for 1-2: 0.02, 1-3: 0.04
{B11, F12, F15, F14, F13} sigma for 1-2: 0.02, 1-3: 0.04
as
{B41, F42, F43, F44, F45}
{B11, F12, F13, F14, F15} sigma for 1-2: 0.02, 1-3: 0.04
{B11, F15, F14, F13, F12} sigma for 1-2: 0.02, 1-3: 0.04
{B11, F14, F13, F12, F15} sigma for 1-2: 0.02, 1-3: 0.04
{B11, F13, F12, F15, F14} sigma for 1-2: 0.02, 1-3: 0.04
{B11, F12, F15, F14, F13} sigma for 1-2: 0.02, 1-3: 0.04
as
{B51, F52, F53, F54, F55}
{B11, F12, F13, F14, F15} sigma for 1-2: 0.02, 1-3: 0.04
{B11, F15, F14, F13, F12} sigma for 1-2: 0.02, 1-3: 0.04
{B11, F14, F13, F12, F15} sigma for 1-2: 0.02, 1-3: 0.04
{B11, F13, F12, F15, F14} sigma for 1-2: 0.02, 1-3: 0.04
{B11, F12, F15, F14, F13} sigma for 1-2: 0.02, 1-3: 0.04
as
{B61, F62, F63, F64, F65}
{B11, F13, F12, F15, F14} sigma for 1-2: 0.02, 1-3: 0.04
{B11, F15, F14, F13, F12} sigma for 1-2: 0.02, 1-3: 0.04
{B11, F14, F13, F12, F15} sigma for 1-2: 0.02, 1-3: 0.04
{B11, F12, F13, F14, F15} sigma for 1-2: 0.02, 1-3: 0.04
{B11, F12, F15, F14, F13} sigma for 1-2: 0.02, 1-3: 0.04
as
{B71, F72, F73, F75, F74}
{B11, F12, F13, F14, F15} sigma for 1-2: 0.02, 1-3: 0.04
{B11, F15, F14, F13, F12} sigma for 1-2: 0.02, 1-3: 0.04
{B11, F14, F13, F12, F15} sigma for 1-2: 0.02, 1-3: 0.04
{B11, F13, F12, F15, F14} sigma for 1-2: 0.02, 1-3: 0.04
{B11, F12, F15, F14, F13} sigma for 1-2: 0.02, 1-3: 0.04
as
{B81, F82, F83, F84, F85}
7. Others
 Sof(B61)=Sof(F62)=Sof(F63)=Sof(F64)=Sof(F65)=FVAR(1)
 Sof(B21)=Sof(F22)=Sof(F23)=Sof(F24)=Sof(F25)=FVAR(2)
 Sof(B51)=Sof(F52)=Sof(F53)=Sof(F54)=Sof(F55)=FVAR(3)
 Sof(B81)=Sof(F82)=Sof(F83)=Sof(F84)=Sof(F85)=1-FVAR(4)
 Sof(B11)=Sof(F12)=Sof(F13)=Sof(F14)=Sof(F15)=FVAR(4)
 Sof(B71)=Sof(F72)=Sof(F73)=Sof(F75)=Sof(F74)=FVAR(5)
 Sof(B41)=Sof(F42)=Sof(F43)=Sof(F44)=Sof(F45)=FVAR(6)
 Sof(B31)=Sof(F32)=Sof(F33)=Sof(F34)=Sof(F35)=FVAR(7)
 Sof(O1X)=1-FVAR(8)
 Sof(O1W)=FVAR(8)
 Fixed Uiso: B11(0.25) F12(0.25) F13(0.25) F14(0.25) F15(0.25) B31(0.25)
 F32(0.25) F33(0.25) F34(0.25) F35(0.25) B41(0.25) F42(0.25) F43(0.25)
 F44(0.25) F45(0.25) B71(0.25) F72(0.25) F73(0.25) F75(0.25) F74(0.25)
 B81(0.25) F82(0.25) F83(0.25) F84(0.25) F85(0.25) O1W(0.2) O1X(0.2) O2W(0.2)
 O3W(0.2) O4W(0.2) O5W(0.2) O6W(0.2)
8.a Secondary CH2 refined with riding coordinates:
 C26A(H26A,H26B), C46A(H46A,H46B), C26B(H26C,H26D), C46B(H46C,H46D), C26C(H26E,
 H26F), C46C(H46E,H46F), C26D(H26G,H26H), C46D(H46G,H46H), C26E(H26I,H26J),
 C46E(H46I,H46J), C26F(H26K,H26L), C46F(H46K,H46L), C26G(H26M,H26N), C46G(H46M,
 H46N), C66G(H66A,H66B), C26H(H26O,H26P), C46H(H46O,H46P), C66H(H66C,H66D)
8.b Me refined with riding coordinates:
 C77G(H77A,H77B,H77C), C78G(H78A,H78B,H78C), C79G(H79A,H79B,H79C), C77H(H77D,
 H77E,H77F), C78H(H78D,H78E,H78F), C79H(H79D,H79E,H79F)
8.c Aromatic/amide H refined with riding coordinates:
 C13A(H13A), C14A(H14A), C15A(H15A), C16A(H16A), C23A(H23A), C24A(H24A),
 C33A(H33A), C34A(H34A), C35A(H35A), C36A(H36A), C43A(H43A), C44A(H44A),
 C52A(H52A), C53A(H53A), C61A(H61A), C62A(H62A), C63A(H63A), C64A(H64A),
 C13B(H13B), C14B(H14B), C15B(H15B), C16B(H16B), C23B(H23B), C24B(H24B),
 C33B(H33B), C34B(H34B), C35B(H35B), C36B(H36B), C43B(H43B), C44B(H44B),
 C52B(H52B), C53B(H53B), C61B(H61B), C62B(H62B), C63B(H63B), C64B(H64B),
 C13C(H13C), C14C(H14C), C15C(H15C), C16C(H16C), C23C(H23C), C24C(H24C),
 C33C(H33C), C34C(H34C), C35C(H35C), C36C(H36C), C43C(H43C), C44C(H44C),
 C52C(H52C), C53C(H53C), C61C(H61C), C62C(H62C), C63C(H63C), C64C(H64C),
 C13D(H13D), C14D(H14D), C15D(H15D), C16D(H16D), C23D(H23D), C24D(H24D),
 C33D(H33D), C34D(H34D), C35D(H35D), C36D(H36D), C43D(H43D), C44D(H44D),
 C52D(H52D), C53D(H53D), C61D(H61D), C62D(H62D), C63D(H63D), C64D(H64D),
 C13E(H13E), C14E(H14E), C15E(H15E), C16E(H16E), C23E(H23E), C24E(H24E),
 C33E(H33E), C34E(H34E), C35E(H35E), C36E(H36E), C43E(H43E), C44E(H44E),
 C52E(H52E), C53E(H53E), C61E(H61E), C62E(H62E), C63E(H63E), C64E(H64E),
 C13F(H13F), C14F(H14F), C15F(H15F), C16F(H16F), C23F(H23F), C24F(H24F),
 C33F(H33F), C34F(H34F), C35F(H35F), C36F(H36F), C43F(H43F), C44F(H44F),
 C52F(H52F), C53F(H53F), C61F(H61F), C62F(H62F), C63F(H63F), C64F(H64F),
 C13G(H13G), C14G(H14G), C15G(H15G), C16G(H16G), C23G(H23G), C24G(H24G),
 C33G(H33G), C34G(H34G), C35G(H35G), C36G(H36G), C43G(H43G), C44G(H44G),
 C53G(H53G), C54G(H54G), C55G(H55G), C56G(H56G), C63G(H63G), C64G(H64G),
 C13H(H13H), C14H(H14H), C15H(H15H), C16H(H16H), C23H(H23H), C24H(H24H),
 C33H(H33H), C34H(H34H), C35H(H35H), C36H(H36H), C43H(H43H), C44H(H44H),
 C53H(H53H), C54H(H54H), C55H(H55H), C56H(H56H), C63H(H63H), C64H(H64H)
;
_atom_sites_solution_hydrogens   geom
_atom_sites_solution_primary     dual
_atom_sites_solution_secondary   ?
loop_
_atom_site_label
_atom_site_type_symbol
_atom_site_fract_x
_atom_site_fract_y
_atom_site_fract_z
_atom_site_U_iso_or_equiv
_atom_site_adp_type
_atom_site_occupancy
_atom_site_site_symmetry_order
_atom_site_calc_flag
_atom_site_refinement_flags_posn
_atom_site_refinement_flags_adp
_atom_site_refinement_flags_occupancy
_atom_site_disorder_assembly
_atom_site_disorder_group
Cd01 Cd 0.31193(4) 0.31576(5) 0.35255(6) 0.1393(7) Uani 1 1 d . . . . .
Cd02 Cd 0.37296(4) 0.37540(6) 0.73773(7) 0.1479(7) Uani 1 1 d . . . . .
Cd03 Cd 0.53067(4) 0.63949(6) 0.93981(7) 0.1487(7) Uani 1 1 d . . . . .
Cd04 Cd 0.34190(4) 0.05741(6) 0.54461(7) 0.1512(7) Uani 1 1 d . . . . .
Cd05 Cd 0.45601(5) 0.02252(7) 0.54895(9) 0.1893(9) Uani 1 1 d . . . . .
Cd06 Cd 0.35241(4) 0.66734(7) 0.57334(7) 0.1571(7) Uani 1 1 d . . . . .
N11A N 0.4729(3) 0.0034(5) 0.6125(6) 0.181(7) Uani 1 1 d D U . . .
C12A C 0.4728(3) 0.0421(5) 0.6314(6) 0.160(7) Uani 1 1 d D U . . .
C13A C 0.4857(4) 0.0350(8) 0.6746(6) 0.179(7) Uani 1 1 d D U . . .
H13A H 0.485246 0.062754 0.686654 0.214 Uiso 1 1 calc R . . . .
C14A C 0.4990(5) -0.0134(8) 0.6991(7) 0.196(9) Uani 1 1 d D U . . .
H14A H 0.507218 -0.020209 0.727753 0.235 Uiso 1 1 calc R . . . .
C15A C 0.5002(5) -0.0514(9) 0.6815(8) 0.230(13) Uani 1 1 d D U . . .
H15A H 0.511705 -0.082397 0.700407 0.276 Uiso 1 1 calc R . . . .
C16A C 0.4843(5) -0.0445(6) 0.6356(8) 0.196(10) Uani 1 1 d D U . . .
H16A H 0.481511 -0.074391 0.620266 0.235 Uiso 1 1 calc R . . . .
N21A N 0.4547(4) 0.1015(5) 0.5726(6) 0.166(6) Uani 1 1 d D U . . .
N22A N 0.4472(3) 0.1537(6) 0.5599(4) 0.197(7) Uani 1 1 d D U . . .
C23A C 0.4493(5) 0.1791(7) 0.5860(7) 0.189(9) Uani 1 1 d D U . . .
H23A H 0.445524 0.216156 0.583731 0.226 Uiso 1 1 calc R . . . .
C24A C 0.4578(5) 0.1419(6) 0.6165(8) 0.166(7) Uani 1 1 d D U . . .
H24A H 0.460410 0.146816 0.638430 0.199 Uiso 1 1 calc R . . . .
C25A C 0.4619(4) 0.0948(6) 0.6080(7) 0.151(6) Uani 1 1 d D U . . .
C26A C 0.4364(3) 0.1737(10) 0.5197(4) 0.222(9) Uani 1 1 d D U . . .
H26A H 0.445658 0.153353 0.519108 0.266 Uiso 1 1 calc R . . . .
H26B H 0.442166 0.211878 0.526394 0.266 Uiso 1 1 calc R . . . .
N31A N 0.2797(4) 0.3152(7) 0.3350(7) 0.193(8) Uani 1 1 d D U . . .
C32A C 0.2672(5) 0.2654(8) 0.3217(10) 0.220(10) Uani 1 1 d D U . . .
C33A C 0.2424(6) 0.2621(11) 0.2997(13) 0.265(14) Uani 1 1 d D U . . .
H33A H 0.233721 0.228036 0.289488 0.318 Uiso 1 1 calc R . . . .
C34A C 0.2306(6) 0.3081(12) 0.2928(13) 0.259(14) Uani 1 1 d D U . . .
H34A H 0.213584 0.305604 0.277122 0.311 Uiso 1 1 calc R . . . .
C35A C 0.2431(6) 0.3569(11) 0.3082(12) 0.243(12) Uani 1 1 d D U . . .
H35A H 0.236435 0.388087 0.306977 0.291 Uiso 1 1 calc R . . . .
C36A C 0.2666(5) 0.3593(9) 0.3260(9) 0.196(9) Uani 1 1 d D U . . .
H36A H 0.273687 0.393962 0.332104 0.236 Uiso 1 1 calc R . . . .
N41A N 0.2946(4) 0.2282(6) 0.3277(7) 0.201(8) Uani 1 1 d D U . . .
N42A N 0.3015(2) 0.1790(8) 0.3291(4) 0.230(8) Uani 1 1 d D U . . .
C43A C 0.2894(5) 0.1391(8) 0.3247(9) 0.275(13) Uani 1 1 d D U . . .
H43A H 0.291531 0.101396 0.325051 0.329 Uiso 1 1 calc R . . . .
C44A C 0.2733(5) 0.1636(8) 0.3197(10) 0.270(13) Uani 1 1 d D U . . .
H44A H 0.261815 0.146475 0.315406 0.324 Uiso 1 1 calc R . . . .
C45A C 0.2774(5) 0.2193(8) 0.3223(9) 0.216(9) Uani 1 1 d D U . . .
C46A C 0.3155(2) 0.1706(13) 0.3253(4) 0.261(10) Uani 1 1 d D U . . .
H46A H 0.310595 0.199425 0.305548 0.313 Uiso 1 1 calc R . . . .
H46B H 0.310259 0.135287 0.310020 0.313 Uiso 1 1 calc R . . . .
C51A C 0.4055(3) 0.1706(12) 0.4699(6) 0.227(9) Uani 1 1 d D U . . .
C52A C 0.3873(5) 0.1628(11) 0.4634(8) 0.214(9) Uani 1 1 d D U . . .
H52A H 0.394875 0.154711 0.491206 0.256 Uiso 1 1 calc R . . . .
C53A C 0.3584(5) 0.1661(9) 0.4185(8) 0.203(8) Uani 1 1 d D U . . .
H53A H 0.347117 0.164217 0.416979 0.244 Uiso 1 1 calc R . . . .
C54A C 0.3461(3) 0.1721(10) 0.3766(5) 0.225(8) Uani 1 1 d D U . . .
C55A C 0.3636(5) 0.1776(12) 0.3799(7) 0.256(9) Uani 1 1 d D U . . .
C56A C 0.3927(4) 0.1778(12) 0.4256(8) 0.255(9) Uani 1 1 d D U . . .
C61A C 0.4106(6) 0.1858(14) 0.4301(10) 0.288(11) Uani 1 1 d D U . . .
H61A H 0.430421 0.186266 0.460921 0.346 Uiso 1 1 calc R . . . .
C62A C 0.3974(7) 0.1928(12) 0.3872(12) 0.314(13) Uani 1 1 d D U . . .
H62A H 0.408597 0.199820 0.388824 0.377 Uiso 1 1 calc R . . . .
C63A C 0.3692(7) 0.1901(10) 0.3425(11) 0.318(14) Uani 1 1 d D U . . .
H63A H 0.361701 0.194090 0.314441 0.382 Uiso 1 1 calc R . . . .
C64A C 0.3508(6) 0.1820(12) 0.3358(9) 0.294(12) Uani 1 1 d D U . . .
H64A H 0.331175 0.179537 0.304265 0.353 Uiso 1 1 calc R . . . .
N11B N 0.3517(4) 0.3090(7) 0.3862(6) 0.175(6) Uani 1 1 d D U . . .
C12B C 0.3767(4) 0.3107(6) 0.4361(7) 0.146(6) Uani 1 1 d D U . . .
C13B C 0.4022(4) 0.3149(7) 0.4604(8) 0.168(7) Uani 1 1 d D U . . .
H13B H 0.419226 0.317133 0.494972 0.202 Uiso 1 1 calc R . . . .
C14B C 0.4024(5) 0.3157(10) 0.4341(9) 0.197(8) Uani 1 1 d D U . . .
H14B H 0.419622 0.317223 0.450311 0.237 Uiso 1 1 calc R . . . .
C15B C 0.3777(5) 0.3143(11) 0.3846(9) 0.210(9) Uani 1 1 d D U . . .
H15B H 0.377703 0.313782 0.366118 0.252 Uiso 1 1 calc R . . . .
C16B C 0.3520(5) 0.3136(9) 0.3605(8) 0.188(8) Uani 1 1 d D U . . .
H16B H 0.334837 0.316371 0.325905 0.226 Uiso 1 1 calc R . . . .
N21B N 0.3501(3) 0.3109(5) 0.4368(5) 0.123(4) Uani 1 1 d D U . . .
N22B N 0.3566(2) 0.3109(5) 0.4718(4) 0.126(4) Uani 1 1 d D U . . .
C23B C 0.3843(3) 0.3093(7) 0.5173(5) 0.148(7) Uani 1 1 d D U . . .
H23B H 0.393024 0.310220 0.546760 0.178 Uiso 1 1 calc R . . . .
C24B C 0.3975(3) 0.3062(7) 0.5132(6) 0.143(6) Uani 1 1 d D U . . .
H24B H 0.417010 0.303419 0.538644 0.172 Uiso 1 1 calc R . . . .
C25B C 0.3753(3) 0.3082(6) 0.4623(6) 0.119(5) Uani 1 1 d D U . . .
C26B C 0.3349(2) 0.3133(5) 0.4592(5) 0.142(6) Uani 1 1 d D U . . .
H26C H 0.319524 0.336294 0.429883 0.170 Uiso 1 1 calc R . . . .
H26D H 0.342570 0.330757 0.486226 0.170 Uiso 1 1 calc R . . . .
N31B N 0.3611(4) -0.0211(6) 0.5573(6) 0.153(5) Uani 1 1 d D U . . .
C32B C 0.3515(4) -0.0380(7) 0.5194(6) 0.168(7) Uani 1 1 d D U . . .
C33B C 0.3599(5) -0.0879(7) 0.5217(7) 0.170(8) Uani 1 1 d D U . . .
H33B H 0.352459 -0.100322 0.494644 0.204 Uiso 1 1 calc R . . . .
C34B C 0.3789(5) -0.1187(8) 0.5631(8) 0.177(9) Uani 1 1 d D U . . .
H34B H 0.385241 -0.151734 0.565061 0.213 Uiso 1 1 calc R . . . .
C35B C 0.3889(4) -0.1029(8) 0.6014(8) 0.177(9) Uani 1 1 d D U . . .
H35B H 0.401268 -0.125212 0.629304 0.212 Uiso 1 1 calc R . . . .
C36B C 0.3801(4) -0.0522(8) 0.5982(7) 0.176(8) Uani 1 1 d D U . . .
H36B H 0.387714 -0.039526 0.625319 0.211 Uiso 1 1 calc R . . . .
N41B N 0.3210(3) 0.0379(6) 0.4734(6) 0.168(6) Uani 1 1 d D U . . .
N42B N 0.3008(3) 0.0583(5) 0.4278(6) 0.161(6) Uani 1 1 d D U . . .
C43B C 0.2996(4) 0.0307(8) 0.4034(7) 0.171(8) Uani 1 1 d D U . . .
H43B H 0.287253 0.037606 0.371114 0.206 Uiso 1 1 calc R . . . .
C44B C 0.3195(4) -0.0089(7) 0.4337(7) 0.167(7) Uani 1 1 d D U . . .
H44B H 0.323712 -0.034940 0.427010 0.201 Uiso 1 1 calc R . . . .
C45B C 0.3322(4) -0.0028(7) 0.4768(6) 0.174(8) Uani 1 1 d D U . . .
C46B C 0.2847(3) 0.1048(5) 0.4119(7) 0.184(8) Uani 1 1 d D U . . .
H46C H 0.281821 0.103625 0.426608 0.220 Uiso 1 1 calc R . . . .
H46D H 0.266123 0.103164 0.376004 0.220 Uiso 1 1 calc R . . . .
C51B C 0.3231(3) 0.2595(5) 0.4492(7) 0.143(6) Uani 1 1 d D U . . .
C52B C 0.3339(4) 0.2110(6) 0.4570(7) 0.135(6) Uani 1 1 d D U . . .
H52B H 0.350560 0.211690 0.471560 0.162 Uiso 1 1 calc R . . . .
C53B C 0.3223(4) 0.1615(7) 0.4453(7) 0.144(6) Uani 1 1 d D U . . .
H53B H 0.330878 0.129841 0.451275 0.173 Uiso 1 1 calc R . . . .
C54B C 0.2985(4) 0.1571(5) 0.4252(8) 0.163(7) Uani 1 1 d D U . . .
C55B C 0.2854(4) 0.2079(7) 0.4132(9) 0.163(7) Uani 1 1 d D U . . .
C56B C 0.2974(4) 0.2579(7) 0.4261(9) 0.169(7) Uani 1 1 d D U . . .
C61B C 0.2864(5) 0.3064(8) 0.4201(10) 0.189(9) Uani 1 1 d D U . . .
H61B H 0.295693 0.339901 0.431732 0.227 Uiso 1 1 calc R . . . .
C62B C 0.2614(5) 0.3027(8) 0.3968(11) 0.201(10) Uani 1 1 d D U . . .
H62B H 0.253170 0.334524 0.391613 0.241 Uiso 1 1 calc R . . . .
C63B C 0.2484(5) 0.2549(8) 0.3811(10) 0.201(10) Uani 1 1 d D U . . .
H63B H 0.230790 0.254581 0.363843 0.242 Uiso 1 1 calc R . . . .
C64B C 0.2595(4) 0.2058(8) 0.3890(9) 0.175(8) Uani 1 1 d D U . . .
H64B H 0.250319 0.172548 0.378823 0.210 Uiso 1 1 calc R . . . .
N11C N 0.3256(4) 0.1460(7) 0.5282(7) 0.180(7) Uani 1 1 d D U . . .
C12C C 0.3414(4) 0.1889(8) 0.5432(7) 0.177(8) Uani 1 1 d D U . . .
C13C C 0.3329(5) 0.2419(8) 0.5360(9) 0.243(13) Uani 1 1 d D U . . .
H13C H 0.344053 0.272133 0.547792 0.292 Uiso 1 1 calc R . . . .
C14C C 0.3074(6) 0.2478(10) 0.5109(11) 0.259(15) Uani 1 1 d D U . . .
H14C H 0.299704 0.283059 0.500867 0.311 Uiso 1 1 calc R . . . .
C15C C 0.2928(5) 0.2063(11) 0.4997(11) 0.271(16) Uani 1 1 d D U . . .
H15C H 0.276938 0.212677 0.487047 0.326 Uiso 1 1 calc R . . . .
C16C C 0.3018(5) 0.1530(9) 0.5074(10) 0.205(9) Uani 1 1 d D U . . .
H16C H 0.291471 0.122723 0.498103 0.246 Uiso 1 1 calc R . . . .
N21C N 0.3759(3) 0.1234(6) 0.5829(6) 0.155(5) Uani 1 1 d D U . . .
N22C N 0.4022(3) 0.1243(5) 0.6118(6) 0.166(6) Uani 1 1 d D U . . .
C23C C 0.4107(4) 0.1747(8) 0.6185(8) 0.181(8) Uani 1 1 d D U . . .
H23C H 0.428520 0.184641 0.638158 0.217 Uiso 1 1 calc R . . . .
C24C C 0.3891(4) 0.2086(7) 0.5921(8) 0.175(8) Uani 1 1 d D U . . .
H24C H 0.388323 0.246551 0.588219 0.211 Uiso 1 1 calc R . . . .
C25C C 0.3683(4) 0.1750(7) 0.5717(7) 0.160(7) Uani 1 1 d D U . . .
C26C C 0.4190(3) 0.0762(6) 0.6354(4) 0.165(6) Uani 1 1 d D U . . .
H26E H 0.414682 0.052886 0.644096 0.198 Uiso 1 1 calc R . . . .
H26F H 0.439063 0.086100 0.665870 0.198 Uiso 1 1 calc R . . . .
N31C N 0.4347(4) 0.0486(7) 0.4816(8) 0.226(8) Uani 1 1 d D U . . .
C32C C 0.4062(5) 0.0405(7) 0.4390(9) 0.211(8) Uani 1 1 d D U . . .
C33C C 0.3896(5) 0.0470(10) 0.3921(8) 0.243(10) Uani 1 1 d D U . . .
H33C H 0.369904 0.041397 0.363824 0.292 Uiso 1 1 calc R . . . .
C34C C 0.4025(6) 0.0617(14) 0.3883(10) 0.268(12) Uani 1 1 d D U . . .
H34C H 0.391845 0.065697 0.357125 0.322 Uiso 1 1 calc R . . . .
C35C C 0.4306(7) 0.0704(15) 0.4295(11) 0.271(12) Uani 1 1 d D U . . .
H35C H 0.439532 0.082001 0.427106 0.325 Uiso 1 1 calc R . . . .
C36C C 0.4466(5) 0.0623(13) 0.4760(10) 0.253(10) Uani 1 1 d D U . . .
H36C H 0.466392 0.066559 0.504272 0.304 Uiso 1 1 calc R . . . .
N41C N 0.4097(4) -0.0027(6) 0.4854(7) 0.181(6) Uani 1 1 d D U . . .
N42C N 0.3919(3) -0.0215(6) 0.4773(5) 0.190(7) Uani 1 1 d D U . . .
C43C C 0.3649(4) -0.0118(8) 0.4310(7) 0.193(8) Uani 1 1 d D U . . .
H43C H 0.348901 -0.021555 0.417491 0.231 Uiso 1 1 calc R . . . .
C44C C 0.3646(4) 0.0140(9) 0.4075(7) 0.185(8) Uani 1 1 d D U . . .
H44C H 0.348776 0.025497 0.374447 0.221 Uiso 1 1 calc R . . . .
C45C C 0.3931(4) 0.0201(8) 0.4432(8) 0.189(7) Uani 1 1 d D U . . .
C46C C 0.4026(3) -0.0493(6) 0.5155(4) 0.176(7) Uani 1 1 d D U . . .
H46E H 0.420827 -0.065575 0.537768 0.212 Uiso 1 1 calc R . . . .
H46F H 0.389629 -0.079304 0.500614 0.212 Uiso 1 1 calc R . . . .
C51C C 0.4136(3) 0.0456(7) 0.6029(4) 0.168(7) Uani 1 1 d D U . . .
C52C C 0.4005(4) 0.0661(7) 0.5619(7) 0.145(6) Uani 1 1 d D U . . .
H52C H 0.394315 0.102527 0.552987 0.174 Uiso 1 1 calc R . . . .
C53C C 0.3959(4) 0.0348(6) 0.5331(7) 0.149(6) Uani 1 1 d D U . . .
H53C H 0.384775 0.049652 0.503164 0.178 Uiso 1 1 calc R . . . .
C54C C 0.4066(3) -0.0163(6) 0.5455(4) 0.160(7) Uani 1 1 d D U . . .
C55C C 0.4224(4) -0.0376(7) 0.5903(7) 0.157(6) Uani 1 1 d D U . . .
C56C C 0.4273(4) -0.0055(7) 0.6196(7) 0.159(6) Uani 1 1 d D U . . .
C61C C 0.4426(5) -0.0284(9) 0.6635(7) 0.189(8) Uani 1 1 d D U . . .
H61C H 0.444507 -0.008831 0.682111 0.227 Uiso 1 1 calc R . . . .
C62C C 0.4544(5) -0.0788(9) 0.6785(8) 0.180(8) Uani 1 1 d D U . . .
H62C H 0.465650 -0.092515 0.708852 0.217 Uiso 1 1 calc R . . . .
C63C C 0.4502(5) -0.1095(8) 0.6505(8) 0.178(8) Uani 1 1 d D U . . .
H63C H 0.458901 -0.143828 0.661959 0.214 Uiso 1 1 calc R . . . .
C64C C 0.4335(5) -0.0911(7) 0.6061(8) 0.180(8) Uani 1 1 d D U . . .
H64C H 0.429217 -0.114202 0.585661 0.216 Uiso 1 1 calc R . . . .
N11D N 0.4073(3) 0.3946(7) 0.8187(6) 0.160(6) Uani 1 1 d D U . . .
C12D C 0.4076(4) 0.4472(7) 0.8276(6) 0.170(7) Uani 1 1 d D U . . .
C13D C 0.4263(4) 0.4644(9) 0.8745(7) 0.195(8) Uani 1 1 d D U . . .
H13D H 0.426819 0.501134 0.880588 0.234 Uiso 1 1 calc R . . . .
C14D C 0.4436(5) 0.4270(11) 0.9115(8) 0.203(10) Uani 1 1 d D U . . .
H14D H 0.455562 0.437654 0.942928 0.243 Uiso 1 1 calc R . . . .
C15D C 0.4440(5) 0.3755(10) 0.9038(8) 0.203(10) Uani 1 1 d D U . . .
H15D H 0.456471 0.350126 0.929753 0.244 Uiso 1 1 calc R . . . .
C16D C 0.4256(5) 0.3597(8) 0.8563(8) 0.200(10) Uani 1 1 d D U . . .
H16D H 0.426190 0.323634 0.851047 0.241 Uiso 1 1 calc R . . . .
N21D N 0.3688(3) 0.4656(6) 0.7425(6) 0.137(5) Uani 1 1 d D U . . .
N22D N 0.3531(2) 0.5098(7) 0.7138(4) 0.155(5) Uani 1 1 d D U . . .
C23D C 0.3631(5) 0.5547(7) 0.7394(8) 0.180(8) Uani 1 1 d D U . . .
H23D H 0.355137 0.589757 0.726306 0.216 Uiso 1 1 calc R . . . .
C24D C 0.3865(4) 0.5415(7) 0.7870(7) 0.165(7) Uani 1 1 d D U . . .
H24D H 0.398711 0.564861 0.814280 0.199 Uiso 1 1 calc R . . . .
C25D C 0.3887(4) 0.4851(7) 0.7873(6) 0.152(6) Uani 1 1 d D U . . .
C26D C 0.3289(2) 0.5088(10) 0.6614(3) 0.167(7) Uani 1 1 d D U . . .
H26G H 0.316553 0.539416 0.647854 0.201 Uiso 1 1 calc R . . . .
H26H H 0.318364 0.475076 0.649089 0.201 Uiso 1 1 calc R . . . .
N31D N 0.3950(3) 0.6908(6) 0.6198(6) 0.162(6) Uani 1 1 d D U . . .
C32D C 0.4150(4) 0.6509(6) 0.6491(7) 0.178(8) Uani 1 1 d D U . . .
C33D C 0.4414(4) 0.6571(8) 0.6763(8) 0.191(9) Uani 1 1 d D U . . .
H33D H 0.454791 0.628788 0.696111 0.229 Uiso 1 1 calc R . . . .
C34D C 0.4467(5) 0.7062(10) 0.6729(10) 0.210(10) Uani 1 1 d D U . . .
H34D H 0.464715 0.713007 0.692427 0.252 Uiso 1 1 calc R . . . .
C35D C 0.4267(5) 0.7455(10) 0.6422(10) 0.216(11) Uani 1 1 d D U . . .
H35D H 0.430019 0.777280 0.637231 0.259 Uiso 1 1 calc R . . . .
C36D C 0.4011(5) 0.7390(7) 0.6177(8) 0.182(8) Uani 1 1 d D U . . .
H36D H 0.388217 0.768104 0.599873 0.219 Uiso 1 1 calc R . . . .
N41D N 0.3806(3) 0.5890(6) 0.6134(6) 0.150(6) Uani 1 1 d D U . . .
N42D N 0.3788(3) 0.5367(6) 0.6163(5) 0.167(6) Uani 1 1 d D U . . .
C43D C 0.4038(4) 0.5127(7) 0.6514(7) 0.152(7) Uani 1 1 d D U . . .
H43D H 0.407611 0.475845 0.660777 0.183 Uiso 1 1 calc R . . . .
C44D C 0.4229(4) 0.5505(7) 0.6717(7) 0.171(8) Uani 1 1 d D U . . .
H44D H 0.442200 0.545318 0.696202 0.206 Uiso 1 1 calc R . . . .
C45D C 0.4074(4) 0.5985(6) 0.6477(7) 0.158(7) Uani 1 1 d D U . . .
C46D C 0.35232(19) 0.5119(8) 0.5836(4) 0.155(6) Uani 1 1 d D U . . .
H46G H 0.352407 0.474026 0.577573 0.186 Uiso 1 1 calc R . . . .
H46H H 0.337147 0.531180 0.551914 0.186 Uiso 1 1 calc R . . . .
C51D C 0.3356(2) 0.5123(9) 0.6430(4) 0.159(6) Uani 1 1 d D U . . .
C52D C 0.3610(3) 0.5254(7) 0.6703(6) 0.138(6) Uani 1 1 d D U . . .
H52D H 0.375824 0.534298 0.703703 0.165 Uiso 1 1 calc R . . . .
C53D C 0.3661(4) 0.5263(8) 0.6511(6) 0.148(6) Uani 1 1 d D U . . .
H53D H 0.384188 0.536733 0.672192 0.178 Uiso 1 1 calc R . . . .
C54D C 0.3466(2) 0.5130(9) 0.6036(4) 0.154(6) Uani 1 1 d D U . . .
C55D C 0.3191(3) 0.4993(9) 0.5733(6) 0.191(8) Uani 1 1 d D U . . .
C56D C 0.3135(3) 0.5004(9) 0.5918(6) 0.192(8) Uani 1 1 d D U . . .
C61D C 0.2862(4) 0.4885(11) 0.5615(8) 0.217(10) Uani 1 1 d D U . . .
H61D H 0.282246 0.490515 0.573670 0.260 Uiso 1 1 calc R . . . .
C62D C 0.2659(4) 0.4740(13) 0.5138(8) 0.228(10) Uani 1 1 d D U . . .
H62D H 0.248507 0.460537 0.494169 0.274 Uiso 1 1 calc R . . . .
C63D C 0.2704(4) 0.4785(13) 0.4941(8) 0.221(10) Uani 1 1 d D U . . .
H63D H 0.254882 0.475595 0.459747 0.266 Uiso 1 1 calc R . . . .
C64D C 0.2970(4) 0.4873(12) 0.5230(7) 0.218(10) Uani 1 1 d D U . . .
H64D H 0.300250 0.485343 0.509584 0.262 Uiso 1 1 calc R . . . .
N11E N 0.3149(4) 0.6330(8) 0.5387(6) 0.216(9) Uani 1 1 d D U . . .
C12E C 0.3145(4) 0.6404(8) 0.5647(6) 0.195(8) Uani 1 1 d D U . . .
C13E C 0.2907(4) 0.6315(10) 0.5451(9) 0.221(10) Uani 1 1 d D U . . .
H13E H 0.291076 0.637617 0.563868 0.266 Uiso 1 1 calc R . . . .
C14E C 0.2667(5) 0.6135(14) 0.4975(9) 0.242(11) Uani 1 1 d D U . . .
H14E H 0.250747 0.604307 0.484024 0.290 Uiso 1 1 calc R . . . .
C15E C 0.2658(4) 0.6087(14) 0.4699(9) 0.233(10) Uani 1 1 d D U . . .
H15E H 0.248764 0.600095 0.436155 0.280 Uiso 1 1 calc R . . . .
C16E C 0.2908(4) 0.6170(12) 0.4924(8) 0.221(10) Uani 1 1 d D U . . .
H16E H 0.290469 0.610744 0.473670 0.265 Uiso 1 1 calc R . . . .
N21E N 0.3572(3) 0.6894(7) 0.6239(6) 0.166(6) Uani 1 1 d D U . . .
N22E N 0.3762(2) 0.7105(6) 0.6684(5) 0.156(5) Uani 1 1 d D U . . .
C23E C 0.3691(4) 0.7025(8) 0.6833(7) 0.170(7) Uani 1 1 d D U . . .
H23E H 0.379509 0.714189 0.713337 0.204 Uiso 1 1 calc R . . . .
C24E C 0.3444(4) 0.6746(8) 0.6473(8) 0.169(7) Uani 1 1 d D U . . .
H24E H 0.334188 0.662400 0.646959 0.203 Uiso 1 1 calc R . . . .
C25E C 0.3377(4) 0.6684(8) 0.6109(6) 0.163(6) Uani 1 1 d D U . . .
C26E C 0.3998(2) 0.7395(6) 0.6931(6) 0.167(7) Uani 1 1 d D U . . .
H26I H 0.404395 0.769375 0.711928 0.200 Uiso 1 1 calc R . . . .
H26J H 0.394376 0.755890 0.668271 0.200 Uiso 1 1 calc R . . . .
N31E N 0.5431(3) 0.5568(6) 0.9764(6) 0.149(5) Uani 1 1 d D U . . .
C32E C 0.5350(3) 0.5125(6) 0.9508(6) 0.143(5) Uani 1 1 d D U . . .
C33E C 0.5440(4) 0.4605(6) 0.9705(7) 0.157(7) Uani 1 1 d D U . . .
H33E H 0.538269 0.429935 0.952194 0.188 Uiso 1 1 calc R . . . .
C34E C 0.5615(5) 0.4554(8) 1.0174(8) 0.170(7) Uani 1 1 d D U . . .
H34E H 0.568354 0.420843 1.032303 0.204 Uiso 1 1 calc R . . . .
C35E C 0.5691(5) 0.4995(8) 1.0422(8) 0.186(8) Uani 1 1 d D U . . .
H35E H 0.580996 0.495012 1.074423 0.224 Uiso 1 1 calc R . . . .
C36E C 0.5601(4) 0.5514(8) 1.0225(7) 0.167(7) Uani 1 1 d D U . . .
H36E H 0.565604 0.581825 1.040636 0.201 Uiso 1 1 calc R . . . .
N41E N 0.5183(3) 0.5702(5) 0.8926(5) 0.148(5) Uani 1 1 d D U . . .
N42E N 0.5045(3) 0.5657(5) 0.8496(5) 0.145(5) Uani 1 1 d D U . . .
C43E C 0.4978(4) 0.5141(7) 0.8340(7) 0.161(7) Uani 1 1 d D U . . .
H43E H 0.488466 0.501642 0.805020 0.193 Uiso 1 1 calc R . . . .
C44E C 0.5074(4) 0.4829(7) 0.8687(7) 0.160(7) Uani 1 1 d D U . . .
H44E H 0.506182 0.444870 0.868836 0.191 Uiso 1 1 calc R . . . .
C45E C 0.5193(4) 0.5202(6) 0.9036(6) 0.141(5) Uani 1 1 d D U . . .
C46E C 0.5007(3) 0.6102(6) 0.8265(5) 0.159(6) Uani 1 1 d D U . . .
H46I H 0.499968 0.595650 0.807460 0.191 Uiso 1 1 calc R . . . .
H46J H 0.517490 0.633616 0.852340 0.191 Uiso 1 1 calc R . . . .
C51E C 0.4256(3) 0.7065(6) 0.7271(6) 0.137(6) Uani 1 1 d D U . . .
C52E C 0.4283(4) 0.6552(6) 0.7416(7) 0.125(5) Uani 1 1 d D U . . .
H52E H 0.413228 0.639842 0.728786 0.149 Uiso 1 1 calc R . . . .
C53E C 0.4530(4) 0.6261(7) 0.7747(7) 0.137(6) Uani 1 1 d D U . . .
H53E H 0.454471 0.591713 0.784941 0.164 Uiso 1 1 calc R . . . .
C54E C 0.4754(3) 0.6444(6) 0.7934(6) 0.140(6) Uani 1 1 d D U . . .
C55E C 0.4729(4) 0.6965(7) 0.7777(8) 0.158(6) Uani 1 1 d D U . . .
C56E C 0.4485(4) 0.7269(6) 0.7453(7) 0.146(6) Uani 1 1 d D U . . .
C61E C 0.4467(4) 0.7801(7) 0.7321(8) 0.175(8) Uani 1 1 d D U . . .
H61E H 0.430763 0.802097 0.711583 0.210 Uiso 1 1 calc R . . . .
C62E C 0.4688(5) 0.7989(8) 0.7498(10) 0.180(8) Uani 1 1 d D U . . .
H62E H 0.468490 0.835019 0.743162 0.216 Uiso 1 1 calc R . . . .
C63E C 0.4911(5) 0.7668(10) 0.7764(11) 0.209(10) Uani 1 1 d D U . . .
H63E H 0.504344 0.779120 0.783659 0.251 Uiso 1 1 calc R . . . .
C64E C 0.4947(4) 0.7168(9) 0.7932(10) 0.195(9) Uani 1 1 d D U . . .
H64E H 0.511190 0.696259 0.814486 0.234 Uiso 1 1 calc R . . . .
N11F N 0.5126(3) 0.7164(6) 0.8953(6) 0.152(6) Uani 1 1 d D U . . .
C12F C 0.4869(4) 0.7331(6) 0.8653(6) 0.152(7) Uani 1 1 d D U . . .
C13F C 0.4762(4) 0.7832(6) 0.8420(7) 0.152(6) Uani 1 1 d D U . . .
H13F H 0.458518 0.794899 0.822101 0.182 Uiso 1 1 calc R . . . .
C14F C 0.4914(4) 0.8153(7) 0.8480(8) 0.157(7) Uani 1 1 d D U . . .
H14F H 0.483604 0.847955 0.830067 0.188 Uiso 1 1 calc R . . . .
C15F C 0.5177(5) 0.8005(8) 0.8796(9) 0.189(10) Uani 1 1 d D U . . .
H15F H 0.529119 0.824002 0.886446 0.227 Uiso 1 1 calc R . . . .
C16F C 0.5277(4) 0.7497(8) 0.9020(8) 0.176(8) Uani 1 1 d D U . . .
H16F H 0.545582 0.738210 0.922579 0.211 Uiso 1 1 calc R . . . .
N21F N 0.4863(3) 0.6563(5) 0.8932(6) 0.142(5) Uani 1 1 d D U . . .
N22F N 0.4689(3) 0.6358(5) 0.8857(5) 0.144(5) Uani 1 1 d D U . . .
C23F C 0.4443(4) 0.6632(6) 0.8503(7) 0.141(6) Uani 1 1 d D U . . .
H23F H 0.428783 0.655180 0.838263 0.170 Uiso 1 1 calc R . . . .
C24F C 0.4458(4) 0.7041(6) 0.8350(7) 0.140(6) Uani 1 1 d D U . . .
H24F H 0.432038 0.730854 0.811229 0.168 Uiso 1 1 calc R . . . .
C25F C 0.4719(4) 0.6984(7) 0.8619(7) 0.148(6) Uani 1 1 d D U . . .
C26F C 0.4765(3) 0.5881(4) 0.9112(5) 0.146(6) Uani 1 1 d D U . . .
H26K H 0.467256 0.589284 0.914774 0.175 Uiso 1 1 calc R . . . .
H26L H 0.496974 0.588476 0.944368 0.175 Uiso 1 1 calc R . . . .
N31F N 0.3432(4) 0.3697(8) 0.6595(7) 0.198(7) Uani 1 1 d D U . . .
C32F C 0.3548(3) 0.3715(8) 0.6521(6) 0.175(7) Uani 1 1 d D U . . .
C33F C 0.3386(5) 0.3636(10) 0.6058(7) 0.226(11) Uani 1 1 d D U . . .
H33F H 0.347093 0.365488 0.601600 0.271 Uiso 1 1 calc R . . . .
C34F C 0.3106(5) 0.3531(13) 0.5667(8) 0.263(13) Uani 1 1 d D U . . .
H34F H 0.299428 0.346198 0.535333 0.316 Uiso 1 1 calc R . . . .
C35F C 0.2992(5) 0.3529(15) 0.5741(9) 0.283(14) Uani 1 1 d D U . . .
H35F H 0.279607 0.347687 0.546899 0.340 Uiso 1 1 calc R . . . .
C36F C 0.3156(5) 0.3603(13) 0.6211(9) 0.249(12) Uani 1 1 d D U . . .
H36F H 0.307148 0.358541 0.625250 0.298 Uiso 1 1 calc R . . . .
N41F N 0.3994(3) 0.3807(6) 0.7379(6) 0.144(5) Uani 1 1 d D U . . .
N42F N 0.4263(3) 0.3833(6) 0.7695(4) 0.162(6) Uani 1 1 d D U . . .
C43F C 0.4281(4) 0.3851(8) 0.7458(8) 0.170(7) Uani 1 1 d D U . . .
H43F H 0.444864 0.387358 0.760634 0.204 Uiso 1 1 calc R . . . .
C44F C 0.4017(4) 0.3829(9) 0.6972(7) 0.170(7) Uani 1 1 d D U . . .
H44F H 0.396126 0.383227 0.671173 0.204 Uiso 1 1 calc R . . . .
C45F C 0.3847(3) 0.3802(8) 0.6941(6) 0.148(6) Uani 1 1 d D U . . .
C46F C 0.4484(4) 0.3832(6) 0.8211(4) 0.168(7) Uani 1 1 d D U . . .
H46K H 0.465137 0.366614 0.837874 0.202 Uiso 1 1 calc R . . . .
H46L H 0.442501 0.359554 0.827003 0.202 Uiso 1 1 calc R . . . .
C51F C 0.4689(3) 0.5362(5) 0.8869(5) 0.132(5) Uani 1 1 d D U . . .
C52F C 0.4504(4) 0.5322(6) 0.8393(6) 0.132(5) Uani 1 1 d D U . . .
H52F H 0.440430 0.563445 0.819262 0.158 Uiso 1 1 calc R . . . .
C53F C 0.4457(4) 0.4838(6) 0.8194(7) 0.150(6) Uani 1 1 d D U . . .
H53F H 0.434740 0.483725 0.787812 0.179 Uiso 1 1 calc R . . . .
C54F C 0.4567(3) 0.4366(5) 0.8445(6) 0.132(5) Uani 1 1 d D U . . .
C55F C 0.4755(4) 0.4375(6) 0.8940(6) 0.150(6) Uani 1 1 d D U . . .
C56F C 0.4812(4) 0.4869(6) 0.9148(6) 0.153(6) Uani 1 1 d D U . . .
C61F C 0.5008(4) 0.4877(7) 0.9648(7) 0.155(6) Uani 1 1 d D U . . .
H61F H 0.505517 0.520455 0.980276 0.186 Uiso 1 1 calc R . . . .
C62F C 0.5125(5) 0.4396(8) 0.9895(7) 0.167(7) Uani 1 1 d D U . . .
H62F H 0.525063 0.439740 1.022342 0.200 Uiso 1 1 calc R . . . .
C63F C 0.5072(5) 0.3919(8) 0.9698(8) 0.193(10) Uani 1 1 d D U . . .
H63F H 0.515690 0.359856 0.988682 0.231 Uiso 1 1 calc R . . . .
C64F C 0.4898(5) 0.3891(7) 0.9228(8) 0.172(7) Uani 1 1 d D U . . .
H64F H 0.487343 0.356292 0.909892 0.206 Uiso 1 1 calc R . . . .
N11G N 0.3316(4) 0.7498(7) 0.5320(7) 0.210(8) Uani 1 1 d D U . . .
C12G C 0.3188(5) 0.7532(7) 0.4893(8) 0.199(8) Uani 1 1 d D U . . .
C13G C 0.3064(5) 0.8014(9) 0.4631(9) 0.240(11) Uani 1 1 d D U . . .
H13G H 0.298070 0.803864 0.434116 0.288 Uiso 1 1 calc R . . . .
C14G C 0.3060(6) 0.8454(9) 0.4788(10) 0.224(10) Uani 1 1 d D U . . .
H14G H 0.296470 0.877277 0.459578 0.269 Uiso 1 1 calc R . . . .
C15G C 0.3192(6) 0.8437(9) 0.5218(10) 0.217(10) Uani 1 1 d D U . . .
H15G H 0.319441 0.874168 0.533315 0.261 Uiso 1 1 calc R . . . .
C16G C 0.3327(6) 0.7945(8) 0.5487(9) 0.208(9) Uani 1 1 d D U . . .
H16G H 0.342969 0.793145 0.579644 0.249 Uiso 1 1 calc R . . . .
N21G N 0.3323(4) 0.6617(7) 0.5018(6) 0.175(6) Uani 1 1 d D U . . .
N22G N 0.3307(4) 0.6255(5) 0.4798(6) 0.179(7) Uani 1 1 d D U . . .
C23G C 0.3144(5) 0.6434(9) 0.4362(7) 0.205(10) Uani 1 1 d D U . . .
H23G H 0.310396 0.624861 0.414460 0.246 Uiso 1 1 calc R . . . .
C24G C 0.3049(6) 0.6935(10) 0.4293(8) 0.247(12) Uani 1 1 d D U . . .
H24G H 0.292515 0.716179 0.401564 0.296 Uiso 1 1 calc R . . . .
C25G C 0.3175(6) 0.7041(8) 0.4719(8) 0.223(10) Uani 1 1 d D U . . .
C26G C 0.3443(2) 0.5737(6) 0.5006(4) 0.161(6) Uani 1 1 d D U . . .
H26M H 0.330510 0.546024 0.485404 0.193 Uiso 1 1 calc R . . . .
H26N H 0.359181 0.574571 0.535922 0.193 Uiso 1 1 calc R . . . .
N31G N 0.2795(3) 0.3433(6) 0.2739(5) 0.160(6) Uani 1 1 d D U . . .
C32G C 0.2773(3) 0.3974(6) 0.2660(6) 0.137(6) Uani 1 1 d D U . . .
C33G C 0.2576(4) 0.4184(8) 0.2194(7) 0.190(10) Uani 1 1 d D U . . .
H33G H 0.256575 0.456209 0.214941 0.228 Uiso 1 1 calc R . . . .
C34G C 0.2398(6) 0.3839(9) 0.1805(7) 0.242(15) Uani 1 1 d D U . . .
H34G H 0.226823 0.397530 0.148998 0.291 Uiso 1 1 calc R . . . .
C35G C 0.2407(5) 0.3303(9) 0.1871(7) 0.213(11) Uani 1 1 d D U . . .
H35G H 0.227276 0.306653 0.159854 0.256 Uiso 1 1 calc R . . . .
C36G C 0.2618(5) 0.3096(7) 0.2348(7) 0.181(9) Uani 1 1 d D U . . .
H36G H 0.263680 0.271684 0.239615 0.217 Uiso 1 1 calc R . . . .
N41G N 0.3139(3) 0.4115(5) 0.3517(5) 0.151(6) Uani 1 1 d D U . . .
N42G N 0.3271(3) 0.4548(6) 0.3819(4) 0.146(5) Uani 1 1 d D U . . .
C43G C 0.3172(5) 0.5017(6) 0.3572(7) 0.190(10) Uani 1 1 d D U . . .
H43G H 0.323660 0.536876 0.370916 0.228 Uiso 1 1 calc R . . . .
C44G C 0.2963(5) 0.4893(6) 0.3093(7) 0.161(7) Uani 1 1 d D U . . .
H44G H 0.285301 0.513444 0.283002 0.193 Uiso 1 1 calc R . . . .
C45G C 0.2949(4) 0.4321(6) 0.3079(6) 0.138(6) Uani 1 1 d D U . . .
C46G C 0.3506(3) 0.4438(6) 0.4332(4) 0.160(7) Uani 1 1 d D U . . .
H46M H 0.366343 0.430107 0.445847 0.191 Uiso 1 1 calc R . . . .
H46N H 0.345353 0.415298 0.438064 0.191 Uiso 1 1 calc R . . . .
N51G N 0.4452(4) 0.6914(6) 0.4924(7) 0.179(7) Uani 1 1 d D U . . .
C52G C 0.4178(4) 0.7023(7) 0.4568(8) 0.180(7) Uani 1 1 d D U . . .
C53G C 0.4015(5) 0.7329(9) 0.4150(8) 0.215(9) Uani 1 1 d D U . . .
H53G H 0.382291 0.740295 0.389721 0.258 Uiso 1 1 calc R . . . .
C54G C 0.4151(6) 0.7514(10) 0.4132(9) 0.215(10) Uani 1 1 d D U . . .
H54G H 0.405062 0.772421 0.386003 0.258 Uiso 1 1 calc R . . . .
C55G C 0.4425(6) 0.7403(10) 0.4491(10) 0.209(10) Uani 1 1 d D U . . .
H55G H 0.451103 0.753337 0.446368 0.251 Uiso 1 1 calc R . . . .
C56G C 0.4586(5) 0.7096(9) 0.4907(8) 0.188(8) Uani 1 1 d D U . . .
H56G H 0.477824 0.702281 0.516120 0.225 Uiso 1 1 calc R . . . .
N61G N 0.4224(3) 0.6526(6) 0.5035(6) 0.158(5) Uani 1 1 d D U . . .
N62G N 0.4053(3) 0.6350(5) 0.4974(5) 0.157(5) Uani 1 1 d D U . . .
C63G C 0.3785(4) 0.6525(9) 0.4540(7) 0.208(10) Uani 1 1 d D U . . .
H63G H 0.362962 0.644967 0.442077 0.249 Uiso 1 1 calc R . . . .
C64G C 0.3778(4) 0.6826(10) 0.4306(8) 0.221(10) Uani 1 1 d D U . . .
H64G H 0.362185 0.700396 0.399972 0.265 Uiso 1 1 calc R . . . .
C65G C 0.4060(4) 0.6809(9) 0.4633(8) 0.183(7) Uani 1 1 d D U . . .
C66G C 0.4156(2) 0.6020(7) 0.5335(4) 0.156(6) Uani 1 1 d D U . . .
H66A H 0.424290 0.625338 0.559749 0.188 Uiso 1 1 calc R . . . .
H66B H 0.430078 0.577105 0.548267 0.188 Uiso 1 1 calc R . . . .
C71G C 0.3575(2) 0.5571(7) 0.4940(4) 0.153(6) Uani 1 1 d D U . . .
C72G C 0.3473(4) 0.5120(7) 0.4662(8) 0.153(6) Uani 1 1 d D U . . .
C73G C 0.3601(3) 0.4941(6) 0.4622(6) 0.144(6) Uani 1 1 d D U . . .
C74G C 0.3813(4) 0.5245(7) 0.4821(8) 0.149(6) Uani 1 1 d D U . . .
C75G C 0.3918(3) 0.5693(6) 0.5109(6) 0.148(6) Uani 1 1 d D U . . .
C76G C 0.3807(4) 0.5848(8) 0.5183(8) 0.151(6) Uani 1 1 d D U . . .
C77G C 0.3217(5) 0.4827(10) 0.4389(9) 0.193(10) Uani 1 1 d D U . . .
H77A H 0.317269 0.451922 0.421161 0.290 Uiso 1 1 calc R . . . .
H77B H 0.325575 0.469706 0.462295 0.290 Uiso 1 1 calc R . . . .
H77C H 0.305713 0.507485 0.415786 0.290 Uiso 1 1 calc R . . . .
C78G C 0.3952(5) 0.5082(9) 0.4772(9) 0.191(10) Uani 1 1 d D U . . .
H78A H 0.409499 0.534848 0.493679 0.287 Uiso 1 1 calc R . . . .
H78B H 0.403919 0.472671 0.492071 0.287 Uiso 1 1 calc R . . . .
H78C H 0.381034 0.506589 0.442531 0.287 Uiso 1 1 calc R . . . .
C79G C 0.3907(5) 0.6344(9) 0.5477(9) 0.207(12) Uani 1 1 d D U . . .
H79A H 0.380100 0.637939 0.548339 0.311 Uiso 1 1 calc R . . . .
H79B H 0.410653 0.630733 0.581118 0.311 Uiso 1 1 calc R . . . .
H79C H 0.387708 0.666598 0.532601 0.311 Uiso 1 1 calc R . . . .
N11H N 0.3079(3) 0.0085(7) 0.5168(6) 0.167(6) Uani 1 1 d D U . . .
C12H C 0.3136(3) -0.0038(7) 0.5506(6) 0.157(6) Uani 1 1 d D U . . .
C13H C 0.2965(4) -0.0389(8) 0.5390(8) 0.184(8) Uani 1 1 d D U . . .
H13H H 0.300342 -0.046813 0.562363 0.221 Uiso 1 1 calc R . . . .
C14H C 0.2740(4) -0.0619(9) 0.4937(8) 0.183(8) Uani 1 1 d D U . . .
H14H H 0.262775 -0.087138 0.486389 0.219 Uiso 1 1 calc R . . . .
C15H C 0.2673(4) -0.0495(10) 0.4587(8) 0.191(9) Uani 1 1 d D U . . .
H15H H 0.251060 -0.063970 0.426637 0.229 Uiso 1 1 calc R . . . .
C16H C 0.2857(4) -0.0138(9) 0.4724(7) 0.190(8) Uani 1 1 d D U . . .
H16H H 0.282090 -0.005673 0.449406 0.228 Uiso 1 1 calc R . . . .
N21H N 0.3557(3) 0.0468(6) 0.6087(6) 0.159(5) Uani 1 1 d D U . . .
N22H N 0.3760(3) 0.0649(6) 0.6550(6) 0.180(6) Uani 1 1 d D U . . .
C23H C 0.3719(4) 0.0486(8) 0.6737(7) 0.186(8) Uani 1 1 d D U . . .
H23H H 0.383803 0.055806 0.705613 0.223 Uiso 1 1 calc R . . . .
C24H C 0.3474(4) 0.0199(8) 0.6381(7) 0.166(7) Uani 1 1 d D U . . .
H24H H 0.338139 0.004888 0.639212 0.199 Uiso 1 1 calc R . . . .
C25H C 0.3390(4) 0.0177(8) 0.5994(6) 0.163(6) Uani 1 1 d D U . . .
C26H C 0.4000(3) 0.0937(7) 0.6806(5) 0.189(8) Uani 1 1 d D U . . .
H26O H 0.394047 0.119992 0.658438 0.227 Uiso 1 1 calc R . . . .
H26P H 0.413282 0.068053 0.692055 0.227 Uiso 1 1 calc R . . . .
N31H N 0.3473(4) 0.3472(6) 0.7352(7) 0.174(6) Uani 1 1 d D U . . .
C32H C 0.3491(4) 0.2938(7) 0.7445(8) 0.192(7) Uani 1 1 d D U . . .
C33H C 0.3361(5) 0.2726(9) 0.7477(10) 0.240(10) Uani 1 1 d D U . . .
H33H H 0.337064 0.235263 0.753293 0.288 Uiso 1 1 calc R . . . .
C34H C 0.3219(6) 0.3085(10) 0.7422(12) 0.251(11) Uani 1 1 d D U . . .
H34H H 0.313492 0.295903 0.745352 0.301 Uiso 1 1 calc R . . . .
C35H C 0.3196(6) 0.3617(11) 0.7325(12) 0.254(11) Uani 1 1 d D U . . .
H35H H 0.308842 0.385305 0.727241 0.305 Uiso 1 1 calc R . . . .
C36H C 0.3333(5) 0.3812(8) 0.7305(9) 0.198(8) Uani 1 1 d D U . . .
H36H H 0.332680 0.418696 0.725673 0.237 Uiso 1 1 calc R . . . .
N41H N 0.3765(4) 0.2798(6) 0.7469(8) 0.199(7) Uani 1 1 d D U . . .
N42H N 0.3859(2) 0.2385(7) 0.7464(5) 0.216(7) Uani 1 1 d D U . . .
C43H C 0.3771(5) 0.1908(7) 0.7438(11) 0.242(10) Uani 1 1 d D U . . .
H43H H 0.381311 0.155940 0.743271 0.290 Uiso 1 1 calc R . . . .
C44H C 0.3612(6) 0.2015(7) 0.7421(12) 0.236(9) Uani 1 1 d D U . . .
H44H H 0.351670 0.176707 0.738955 0.284 Uiso 1 1 calc R . . . .
C45H C 0.3626(5) 0.2581(7) 0.7461(11) 0.208(8) Uani 1 1 d D U . . .
C46H C 0.4037(2) 0.2492(6) 0.7507(5) 0.202(8) Uani 1 1 d D U . . .
H46O H 0.419933 0.271053 0.780386 0.242 Uiso 1 1 calc R . . . .
H46P H 0.393218 0.270486 0.722204 0.242 Uiso 1 1 calc R . . . .
N51H N 0.5307(4) -0.0618(6) 0.9495(8) 0.201(7) Uani 1 1 d D U . . .
C52H C 0.5069(4) -0.0616(7) 0.9286(8) 0.209(9) Uani 1 1 d D U . . .
C53H C 0.4982(5) -0.1078(8) 0.9292(10) 0.245(11) Uani 1 1 d D U . . .
H53H H 0.481452 -0.107300 0.914372 0.293 Uiso 1 1 calc R . . . .
C54H C 0.5143(6) -0.1542(10) 0.9514(13) 0.271(14) Uani 1 1 d D U . . .
H54H H 0.508600 -0.186065 0.951889 0.325 Uiso 1 1 calc R . . . .
C55H C 0.5383(6) -0.1535(8) 0.9726(12) 0.250(13) Uani 1 1 d D U . . .
H55H H 0.549735 -0.184816 0.988854 0.301 Uiso 1 1 calc R . . . .
C56H C 0.5464(5) -0.1069(8) 0.9708(10) 0.211(9) Uani 1 1 d D U . . .
H56H H 0.562779 -0.107260 0.984486 0.253 Uiso 1 1 calc R . . . .
N61H N 0.4983(3) 0.0286(6) 0.9010(7) 0.182(7) Uani 1 1 d D U . . .
N62H N 0.4780(3) 0.0651(6) 0.8720(6) 0.203(8) Uani 1 1 d D U . . .
C63H C 0.4557(4) 0.0461(9) 0.8527(9) 0.227(11) Uani 1 1 d D U . . .
H63H H 0.438726 0.064970 0.831156 0.272 Uiso 1 1 calc R . . . .
C64H C 0.4621(5) -0.0048(9) 0.8701(10) 0.230(11) Uani 1 1 d D U . . .
H64H H 0.450494 -0.029414 0.862233 0.276 Uiso 1 1 calc R . . . .
C65H C 0.4897(5) -0.0129(7) 0.9023(10) 0.199(9) Uani 1 1 d D U . . .
C66H C 0.4805(3) 0.1160(7) 0.8625(6) 0.200(9) Uani 1 1 d D U . . .
H66C H 0.494031 0.112347 0.867911 0.239 Uiso 1 1 calc R . . . .
H66D H 0.487887 0.143543 0.885515 0.239 Uiso 1 1 calc R . . . .
C71H C 0.4145(3) 0.1234(6) 0.7244(5) 0.152(6) Uani 1 1 d D U . . .
C72H C 0.4012(4) 0.1696(7) 0.7143(7) 0.169(7) Uani 1 1 d D U . . .
C73H C 0.4144(3) 0.1972(6) 0.7538(6) 0.164(6) Uani 1 1 d D U . . .
C74H C 0.4391(4) 0.1795(7) 0.8012(7) 0.166(6) Uani 1 1 d D U . . .
C75H C 0.4522(3) 0.1346(7) 0.8100(6) 0.158(6) Uani 1 1 d D U . . .
C76H C 0.4401(4) 0.1065(7) 0.7719(6) 0.148(6) Uani 1 1 d D U . . .
C77H C 0.3734(5) 0.1884(11) 0.6622(8) 0.240(12) Uani 1 1 d D U . . .
H77D H 0.367531 0.163715 0.639648 0.360 Uiso 1 1 calc R . . . .
H77E H 0.359233 0.188712 0.655027 0.360 Uiso 1 1 calc R . . . .
H77F H 0.375529 0.224844 0.658193 0.360 Uiso 1 1 calc R . . . .
C78H C 0.4523(5) 0.2049(12) 0.8445(9) 0.239(12) Uani 1 1 d D U . . .
H78D H 0.469630 0.185848 0.874372 0.358 Uiso 1 1 calc R . . . .
H78E H 0.456471 0.242938 0.847078 0.358 Uiso 1 1 calc R . . . .
H78F H 0.439233 0.202502 0.839871 0.358 Uiso 1 1 calc R . . . .
C79H C 0.4543(5) 0.0557(9) 0.7827(10) 0.224(11) Uani 1 1 d D U . . .
H79D H 0.443232 0.040474 0.752142 0.336 Uiso 1 1 calc R . . . .
H79E H 0.473083 0.064814 0.804055 0.336 Uiso 1 1 calc R . . . .
H79F H 0.455843 0.029170 0.799034 0.336 Uiso 1 1 calc R . . . .
B11 B 0.4136(5) -0.2182(9) 0.5521(8) 0.250 Uiso 0.764(9) 1 d D U P A 1
F12 F 0.4378(4) -0.2190(9) 0.6002(7) 0.250 Uiso 0.764(9) 1 d D U P A 1
F13 F 0.4146(4) -0.1802(9) 0.5355(8) 0.250 Uiso 0.764(9) 1 d D U P A 1
F14 F 0.3915(4) -0.2105(9) 0.5343(8) 0.250 Uiso 0.764(9) 1 d D U P A 1
F15 F 0.4104(4) -0.2657(8) 0.5363(8) 0.250 Uiso 0.764(9) 1 d D U P A 1
B21 B 0.2203(4) 0.0804(9) 0.2687(8) 0.102(10) Uiso 0.65(2) 1 d D U P . .
F22 F 0.2256(4) 0.1200(9) 0.2927(8) 0.224(11) Uiso 0.65(2) 1 d D U P . .
F23 F 0.2031(4) 0.0458(9) 0.2547(8) 0.218(10) Uiso 0.65(2) 1 d D U P . .
F24 F 0.2425(4) 0.0539(9) 0.2955(8) 0.217(10) Uiso 0.65(2) 1 d D U P . .
F25 F 0.2096(5) 0.1027(11) 0.2320(9) 0.284(14) Uiso 0.65(2) 1 d D U P . .
B31 B 0.4187(5) 0.3663(9) 0.3873(8) 0.250 Uiso 0.778(14) 1 d D U P . .
F32 F 0.4345(4) 0.3367(9) 0.4258(7) 0.250 Uiso 0.778(14) 1 d D U P . .
F33 F 0.4007(4) 0.3346(9) 0.3491(7) 0.250 Uiso 0.778(14) 1 d D U P . .
F34 F 0.4029(4) 0.4011(9) 0.3763(8) 0.250 Uiso 0.778(14) 1 d D U P . .
F35 F 0.4346(4) 0.3929(9) 0.3945(8) 0.250 Uiso 0.778(14) 1 d D U P . .
B41 B 0.1948(6) 0.5435(11) 0.3650(10) 0.250 Uiso 0.536(13) 1 d D U P . .
F42 F 0.2021(6) 0.5721(12) 0.3956(10) 0.250 Uiso 0.536(13) 1 d D U P . .
F43 F 0.1680(5) 0.5524(13) 0.3236(9) 0.250 Uiso 0.536(13) 1 d D U P . .
F44 F 0.2054(6) 0.5568(13) 0.3578(11) 0.250 Uiso 0.536(13) 1 d D U P . .
F45 F 0.2032(6) 0.4946(10) 0.3830(11) 0.250 Uiso 0.536(13) 1 d D U P . .
B51 B 0.4240(4) -0.0863(8) 0.7169(7) 0.170(13) Uiso 0.831(19) 1 d D U P . .
F52 F 0.4421(3) -0.0935(8) 0.7622(6) 0.226(8) Uiso 0.831(19) 1 d D U P . .
F53 F 0.4376(3) -0.0889(7) 0.7147(6) 0.203(7) Uiso 0.831(19) 1 d D U P . .
F54 F 0.4042(3) -0.1238(6) 0.6877(6) 0.196(7) Uiso 0.831(19) 1 d D U P . .
F55 F 0.4110(3) -0.0392(6) 0.7008(6) 0.198(7) Uiso 0.831(19) 1 d D U P . .
B61 B 0.2340(4) 0.0990(9) 0.4059(8) 0.183(17) Uiso 0.661(18) 1 d D U P . .
F62 F 0.2114(4) 0.0683(8) 0.3728(7) 0.198(9) Uiso 0.661(18) 1 d D U P . .
F63 F 0.2271(4) 0.1508(8) 0.3953(8) 0.216(10) Uiso 0.661(18) 1 d D U P . .
F64 F 0.2493(4) 0.0920(8) 0.4493(6) 0.194(9) Uiso 0.661(18) 1 d D U P . .
F65 F 0.2491(3) 0.0868(7) 0.4072(6) 0.169(8) Uiso 0.661(18) 1 d D U P . .
B71 B 0.3660(5) 0.3826(9) 0.5651(8) 0.250 Uiso 0.794(13) 1 d D U P . .
F72 F 0.3400(4) 0.3704(9) 0.5320(7) 0.250 Uiso 0.794(13) 1 d D U P . .
F73 F 0.3784(4) 0.3448(8) 0.5700(8) 0.250 Uiso 0.794(13) 1 d D U P . .
F75 F 0.3666(4) 0.4277(8) 0.5526(8) 0.250 Uiso 0.794(13) 1 d D U P . .
F74 F 0.3792(4) 0.3921(9) 0.6063(7) 0.250 Uiso 0.794(13) 1 d D U P . .
B81 B 0.3400(9) -0.1802(19) 0.4358(16) 0.250 Uiso 0.236(9) 1 d D U P A 2
F82 F 0.3388(13) -0.132(2) 0.423(2) 0.250 Uiso 0.236(9) 1 d D U P A 2
F83 F 0.3180(10) -0.182(3) 0.419(2) 0.250 Uiso 0.236(9) 1 d D U P A 2
F84 F 0.3386(13) -0.222(2) 0.418(2) 0.250 Uiso 0.236(9) 1 d D U P A 2
F85 F 0.3641(10) -0.186(3) 0.4838(16) 0.250 Uiso 0.236(9) 1 d D U P A 2
O1W O 0.3135(6) 0.6338(16) 0.3713(14) 0.200 Uiso 0.71(5) 1 d . U P B 1
O1X O 0.3053(15) 0.659(4) 0.348(3) 0.200 Uiso 0.29(5) 1 d . U P B 2
O2W O 0.3873(5) 0.0574(10) 0.7625(9) 0.200 Uiso 0.72(3) 1 d . U . . .
O3W O 0.4493(4) 0.2764(9) 0.6389(8) 0.200 Uiso 0.78(3) 1 d . U . . .
O4W O 0.3721(5) 0.7023(11) 0.7541(9) 0.200 Uiso 0.68(3) 1 d . U . . .
O5W O 0.4624(5) 0.4190(10) 0.7391(9) 0.200 Uiso 0.71(3) 1 d . U . . .
O6W O 0.2930(5) -0.0105(10) 0.3194(8) 0.200 Uiso 0.73(3) 1 d . U . . .

loop_
_atom_site_aniso_label
_atom_site_aniso_U_11
_atom_site_aniso_U_22
_atom_site_aniso_U_33
_atom_site_aniso_U_23
_atom_site_aniso_U_13
_atom_site_aniso_U_12
Cd01 0.1972(15) 0.0783(10) 0.1492(13) 0.0002(8) 0.1477(13) -0.0042(9)
Cd02 0.1897(15) 0.1165(13) 0.1974(16) -0.0263(11) 0.1739(15) -0.0132(10)
Cd03 0.2147(16) 0.0851(11) 0.2129(17) 0.0121(10) 0.1921(16) 0.0064(9)
Cd04 0.1956(15) 0.0969(11) 0.2028(17) -0.0079(10) 0.1756(15) -0.0169(10)
Cd05 0.259(2) 0.1086(14) 0.265(2) -0.0233(13) 0.233(2) -0.0030(13)
Cd06 0.1987(16) 0.1386(14) 0.1939(16) 0.0169(11) 0.1762(15) 0.0256(11)
N11A 0.163(12) 0.068(10) 0.244(15) -0.036(10) 0.161(13) -0.008(9)
C12A 0.220(15) 0.082(11) 0.230(14) -0.012(11) 0.199(14) -0.027(11)
C13A 0.185(16) 0.130(15) 0.219(16) 0.015(12) 0.171(16) -0.014(12)
C14A 0.188(17) 0.126(17) 0.210(17) 0.003(13) 0.157(15) -0.013(14)
C15A 0.21(2) 0.130(18) 0.225(19) -0.034(16) 0.162(18) -0.027(16)
C16A 0.191(18) 0.084(12) 0.231(18) -0.030(13) 0.165(18) -0.012(12)
N21A 0.266(14) 0.084(9) 0.244(14) 0.008(10) 0.232(14) 0.009(10)
N22A 0.316(15) 0.101(11) 0.256(13) 0.014(11) 0.255(13) 0.034(12)
C23A 0.283(18) 0.092(13) 0.228(17) -0.003(12) 0.222(16) 0.014(14)
C24A 0.249(17) 0.098(13) 0.237(16) 0.008(12) 0.220(16) 0.010(13)
C25A 0.221(14) 0.095(11) 0.221(14) -0.005(10) 0.201(13) 0.002(11)
C26A 0.392(18) 0.103(15) 0.300(15) 0.018(16) 0.315(15) 0.016(18)
N31A 0.213(16) 0.152(15) 0.128(12) 0.015(13) 0.130(13) 0.011(12)
C32A 0.214(17) 0.208(17) 0.146(15) -0.012(17) 0.137(15) -0.031(15)
C33A 0.22(2) 0.26(2) 0.19(2) 0.01(2) 0.154(19) -0.034(18)
C34A 0.22(2) 0.31(3) 0.20(2) 0.00(2) 0.168(19) -0.026(18)
C35A 0.20(2) 0.29(3) 0.20(2) 0.00(2) 0.157(19) 0.005(18)
C36A 0.194(18) 0.23(2) 0.160(16) 0.012(17) 0.149(17) 0.007(16)
N41A 0.260(18) 0.104(12) 0.158(12) -0.022(11) 0.164(14) -0.039(12)
N42A 0.357(16) 0.101(12) 0.176(12) -0.032(13) 0.216(13) -0.039(13)
C43A 0.32(2) 0.121(16) 0.182(17) -0.046(16) 0.178(18) -0.074(16)
C44A 0.28(2) 0.165(17) 0.158(16) -0.010(17) 0.150(17) -0.062(17)
C45A 0.239(18) 0.152(14) 0.143(13) -0.022(15) 0.143(14) -0.058(14)
C46A 0.448(18) 0.134(17) 0.221(14) 0.003(17) 0.287(14) 0.022(19)
C51A 0.413(18) 0.109(15) 0.281(13) 0.036(16) 0.314(14) 0.061(19)
C52A 0.394(19) 0.094(15) 0.260(15) 0.020(17) 0.295(15) 0.05(2)
C53A 0.395(18) 0.081(13) 0.241(15) 0.016(17) 0.287(15) 0.03(2)
C54A 0.429(16) 0.103(14) 0.252(14) 0.016(16) 0.306(14) 0.054(18)
C55A 0.479(17) 0.144(17) 0.297(14) 0.047(18) 0.354(14) 0.07(2)
C56A 0.468(17) 0.148(17) 0.312(14) 0.042(18) 0.358(14) 0.08(2)
C61A 0.49(2) 0.22(2) 0.334(19) 0.08(2) 0.380(19) 0.07(2)
C62A 0.52(3) 0.25(3) 0.34(2) 0.10(3) 0.39(2) 0.12(3)
C63A 0.53(3) 0.27(3) 0.34(2) 0.10(2) 0.40(2) 0.10(3)
C64A 0.53(2) 0.21(2) 0.329(16) 0.07(2) 0.391(18) 0.09(3)
N11B 0.284(14) 0.128(13) 0.225(12) 0.030(13) 0.234(12) 0.033(13)
C12B 0.243(14) 0.065(10) 0.222(12) 0.022(13) 0.212(12) 0.006(13)
C13B 0.268(14) 0.096(13) 0.255(15) 0.024(14) 0.240(13) 0.012(14)
C14B 0.303(17) 0.149(17) 0.264(17) 0.021(19) 0.261(15) 0.005(18)
C15B 0.312(19) 0.181(19) 0.265(17) 0.05(2) 0.266(17) 0.03(2)
C16B 0.309(17) 0.129(15) 0.249(15) 0.032(15) 0.257(15) 0.025(17)
N21B 0.169(10) 0.080(9) 0.149(10) -0.018(9) 0.139(9) -0.020(9)
N22B 0.182(10) 0.062(8) 0.158(10) -0.020(10) 0.147(10) -0.025(9)
C23B 0.192(12) 0.086(12) 0.141(10) -0.030(12) 0.137(10) -0.013(14)
C24B 0.182(12) 0.071(11) 0.156(10) -0.013(12) 0.140(10) -0.018(12)
C25B 0.178(11) 0.044(9) 0.165(10) -0.001(10) 0.151(10) -0.010(10)
C26B 0.213(13) 0.088(11) 0.196(14) -0.020(11) 0.185(13) -0.015(11)
N31B 0.200(14) 0.109(12) 0.219(14) -0.022(10) 0.189(14) -0.023(10)
C32B 0.212(15) 0.085(12) 0.203(13) -0.035(10) 0.175(13) -0.031(10)
C33B 0.224(18) 0.076(12) 0.206(16) -0.031(11) 0.181(16) -0.028(11)
C34B 0.215(19) 0.080(14) 0.217(18) -0.020(12) 0.180(17) -0.026(11)
C35B 0.193(16) 0.110(15) 0.199(16) -0.015(14) 0.161(15) -0.034(13)
C36B 0.205(18) 0.120(16) 0.204(15) -0.029(12) 0.173(15) -0.039(13)
N41B 0.200(14) 0.086(12) 0.216(13) -0.023(10) 0.176(13) -0.027(9)
N42B 0.215(14) 0.072(10) 0.210(13) -0.034(10) 0.182(12) -0.043(9)
C43B 0.207(17) 0.093(15) 0.206(14) -0.040(11) 0.173(14) -0.041(11)
C44B 0.221(18) 0.084(13) 0.215(15) -0.030(12) 0.188(15) -0.030(11)
C45B 0.219(16) 0.075(13) 0.205(13) -0.037(10) 0.176(14) -0.034(10)
C46B 0.223(16) 0.092(12) 0.195(16) -0.028(12) 0.170(14) -0.026(10)
C51B 0.193(13) 0.094(10) 0.181(14) -0.010(12) 0.164(13) -0.011(10)
C52B 0.182(13) 0.100(11) 0.152(13) -0.007(12) 0.146(13) -0.001(10)
C53B 0.194(14) 0.104(11) 0.172(15) -0.016(12) 0.161(14) 0.003(11)
C54B 0.197(14) 0.111(11) 0.192(15) -0.009(12) 0.167(14) -0.015(10)
C55B 0.179(13) 0.117(11) 0.192(15) -0.006(13) 0.157(14) -0.007(10)
C56B 0.186(13) 0.122(12) 0.195(15) 0.000(14) 0.161(14) -0.007(11)
C61B 0.194(16) 0.147(15) 0.231(19) 0.008(16) 0.181(17) 0.008(13)
C62B 0.208(17) 0.122(14) 0.27(2) 0.035(16) 0.204(18) 0.022(13)
C63B 0.202(17) 0.132(15) 0.26(2) 0.030(17) 0.192(17) 0.010(13)
C64B 0.191(14) 0.127(14) 0.223(18) 0.006(15) 0.178(15) -0.010(12)
N11C 0.214(15) 0.134(13) 0.191(15) -0.031(12) 0.171(15) -0.018(11)
C12C 0.235(14) 0.135(14) 0.182(15) -0.014(14) 0.180(15) -0.018(11)
C13C 0.26(2) 0.157(16) 0.18(2) -0.023(17) 0.166(19) 0.006(16)
C14C 0.27(2) 0.18(2) 0.20(2) -0.032(19) 0.18(2) 0.018(18)
C15C 0.25(2) 0.18(2) 0.23(2) -0.04(2) 0.175(19) 0.015(17)
C16C 0.229(18) 0.171(17) 0.232(19) -0.033(17) 0.198(18) -0.007(16)
N21C 0.220(13) 0.104(10) 0.192(14) -0.034(10) 0.183(13) -0.038(10)
N22C 0.240(13) 0.128(11) 0.219(14) -0.021(11) 0.210(13) -0.041(10)
C23C 0.261(15) 0.141(15) 0.242(19) -0.040(14) 0.230(16) -0.053(12)
C24C 0.269(17) 0.108(13) 0.231(18) -0.021(13) 0.225(17) -0.039(11)
C25C 0.237(13) 0.101(12) 0.187(15) -0.018(12) 0.187(14) -0.034(10)
C26C 0.221(15) 0.127(14) 0.229(16) -0.038(12) 0.204(14) -0.046(11)
N31C 0.320(17) 0.110(13) 0.370(18) 0.038(16) 0.313(15) 0.033(16)
C32C 0.331(17) 0.105(15) 0.344(18) 0.013(18) 0.310(16) 0.027(17)
C33C 0.35(2) 0.18(2) 0.345(18) 0.03(2) 0.317(17) 0.040(19)
C34C 0.35(2) 0.22(2) 0.34(2) 0.04(2) 0.309(19) 0.01(2)
C35C 0.35(2) 0.25(3) 0.34(2) 0.03(3) 0.31(2) 0.02(2)
C36C 0.35(2) 0.23(2) 0.34(2) 0.01(2) 0.316(18) 0.02(2)
N41C 0.282(14) 0.072(12) 0.284(15) -0.012(11) 0.256(13) 0.004(11)
N42C 0.280(15) 0.112(14) 0.261(14) -0.024(12) 0.243(14) -0.007(14)
C43C 0.282(15) 0.103(17) 0.256(16) -0.027(15) 0.238(14) -0.009(15)
C44C 0.286(15) 0.106(17) 0.266(15) -0.035(14) 0.251(14) -0.010(15)
C45C 0.297(15) 0.080(15) 0.289(16) -0.020(13) 0.265(14) 0.000(15)
C46C 0.255(17) 0.099(15) 0.239(15) -0.039(12) 0.220(15) -0.035(13)
C51C 0.211(15) 0.126(14) 0.209(14) -0.035(11) 0.185(14) -0.035(11)
C52C 0.212(15) 0.082(12) 0.225(15) -0.024(10) 0.199(15) -0.028(11)
C53C 0.222(15) 0.085(12) 0.225(15) -0.018(11) 0.204(14) -0.020(11)
C54C 0.223(15) 0.077(11) 0.212(13) -0.036(10) 0.189(14) -0.032(11)
C55C 0.207(15) 0.102(12) 0.209(13) -0.032(10) 0.184(13) -0.039(11)
C56C 0.204(15) 0.109(13) 0.202(13) -0.034(10) 0.178(14) -0.048(11)
C61C 0.221(18) 0.163(18) 0.205(15) -0.021(13) 0.184(16) -0.037(14)
C62C 0.213(17) 0.163(19) 0.206(16) -0.008(14) 0.184(15) -0.028(15)
C63C 0.205(18) 0.138(17) 0.207(17) -0.010(13) 0.177(17) -0.021(14)
C64C 0.229(19) 0.103(13) 0.206(16) -0.026(12) 0.184(17) -0.036(12)
N11D 0.184(13) 0.174(14) 0.205(13) -0.003(11) 0.179(12) -0.015(11)
C12D 0.210(15) 0.186(15) 0.191(11) -0.019(11) 0.183(12) -0.028(13)
C13D 0.228(19) 0.26(2) 0.196(13) -0.017(13) 0.195(15) 0.000(16)
C14D 0.221(18) 0.28(3) 0.197(14) -0.006(15) 0.191(15) 0.006(19)
C15D 0.215(18) 0.25(2) 0.208(15) -0.010(17) 0.189(16) -0.023(19)
C16D 0.23(2) 0.191(19) 0.197(16) 0.002(13) 0.182(17) -0.029(14)
N21D 0.191(13) 0.118(11) 0.188(10) -0.004(9) 0.175(11) 0.004(9)
N22D 0.201(13) 0.144(13) 0.210(10) 0.007(10) 0.189(11) 0.027(11)
C23D 0.233(19) 0.138(14) 0.235(14) -0.001(12) 0.209(15) -0.005(13)
C24D 0.219(17) 0.144(13) 0.221(13) -0.033(12) 0.201(14) -0.038(13)
C25D 0.197(14) 0.149(13) 0.198(10) -0.020(10) 0.182(11) -0.015(11)
C26D 0.195(15) 0.136(15) 0.207(11) 0.028(13) 0.176(12) 0.029(13)
N31D 0.213(13) 0.100(11) 0.213(14) -0.042(11) 0.187(13) -0.016(9)
C32D 0.203(14) 0.137(13) 0.217(16) -0.039(12) 0.181(14) -0.008(11)
C33D 0.207(14) 0.157(17) 0.225(18) -0.064(16) 0.185(15) -0.017(14)
C34D 0.233(17) 0.20(2) 0.25(2) -0.041(18) 0.210(17) -0.020(15)
C35D 0.223(18) 0.19(2) 0.25(2) -0.023(17) 0.203(19) -0.030(15)
C36D 0.224(16) 0.110(13) 0.241(18) -0.060(14) 0.202(16) -0.033(13)
N41D 0.172(11) 0.128(11) 0.178(13) 0.003(11) 0.153(11) 0.015(10)
N42D 0.190(11) 0.141(12) 0.189(14) 0.009(11) 0.164(12) 0.018(10)
C43D 0.193(13) 0.126(14) 0.183(16) 0.005(12) 0.167(14) 0.027(10)
C44D 0.184(13) 0.129(14) 0.190(16) -0.002(13) 0.156(13) 0.030(10)
C45D 0.176(12) 0.113(11) 0.182(15) -0.018(11) 0.151(13) 0.022(10)
C46D 0.192(13) 0.135(15) 0.162(14) 0.011(12) 0.153(12) 0.007(11)
C51D 0.180(12) 0.132(14) 0.189(11) 0.014(13) 0.160(11) 0.024(13)
C52D 0.169(12) 0.102(13) 0.173(13) 0.031(12) 0.150(11) 0.023(11)
C53D 0.188(13) 0.109(13) 0.169(12) 0.024(13) 0.155(11) 0.017(12)
C54D 0.186(12) 0.134(14) 0.168(12) 0.034(13) 0.154(11) 0.019(12)
C55D 0.193(13) 0.197(18) 0.175(12) 0.024(15) 0.154(11) -0.019(15)
C56D 0.188(13) 0.203(18) 0.179(11) 0.036(15) 0.154(11) -0.003(15)
C61D 0.188(14) 0.29(3) 0.193(15) 0.01(2) 0.164(14) 0.002(18)
C62D 0.169(15) 0.31(3) 0.197(16) -0.01(2) 0.154(13) -0.016(18)
C63D 0.176(14) 0.29(3) 0.195(16) -0.003(19) 0.157(13) -0.001(18)
C64D 0.179(15) 0.25(2) 0.181(13) -0.001(18) 0.145(13) -0.025(18)
N11E 0.203(15) 0.221(19) 0.189(14) 0.041(14) 0.160(13) -0.037(13)
C12E 0.171(13) 0.185(18) 0.213(14) 0.040(14) 0.160(12) 0.024(13)
C13E 0.206(16) 0.25(2) 0.242(18) -0.029(19) 0.195(15) -0.012(17)
C14E 0.212(16) 0.29(3) 0.26(2) -0.06(2) 0.209(15) -0.053(18)
C15E 0.202(15) 0.29(3) 0.254(19) -0.05(2) 0.201(15) -0.046(18)
C16E 0.185(16) 0.24(2) 0.245(17) -0.037(19) 0.184(15) -0.017(17)
N21E 0.202(13) 0.133(14) 0.214(13) 0.017(11) 0.184(12) 0.029(10)
N22E 0.214(12) 0.103(12) 0.215(13) 0.031(10) 0.192(11) 0.028(9)
C23E 0.232(16) 0.139(17) 0.234(14) 0.029(13) 0.213(14) 0.040(13)
C24E 0.224(15) 0.121(16) 0.245(16) 0.038(14) 0.213(15) 0.039(12)
C25E 0.193(13) 0.124(15) 0.220(13) 0.045(12) 0.183(12) 0.046(11)
C26E 0.216(13) 0.090(14) 0.225(16) 0.018(11) 0.191(13) 0.019(9)
N31E 0.233(14) 0.088(10) 0.226(13) 0.011(10) 0.211(13) 0.011(10)
C32E 0.226(14) 0.090(11) 0.237(12) 0.002(10) 0.217(13) -0.002(11)
C33E 0.242(17) 0.085(11) 0.241(15) 0.009(12) 0.221(16) 0.002(12)
C34E 0.228(18) 0.129(15) 0.235(16) 0.014(13) 0.209(16) 0.019(14)
C35E 0.269(18) 0.131(14) 0.228(16) 0.013(13) 0.222(16) -0.001(16)
C36E 0.250(18) 0.116(13) 0.226(14) 0.007(13) 0.216(16) -0.012(14)
N41E 0.210(13) 0.081(9) 0.205(12) 0.001(9) 0.184(13) 0.010(10)
N42E 0.193(12) 0.101(10) 0.200(12) -0.001(9) 0.176(12) 0.009(10)
C43E 0.204(15) 0.104(12) 0.203(14) -0.007(11) 0.177(14) 0.016(13)
C44E 0.195(15) 0.089(12) 0.211(15) -0.013(10) 0.175(15) -0.010(12)
C45E 0.199(13) 0.083(11) 0.213(12) 0.004(10) 0.187(13) 0.015(11)
C46E 0.201(14) 0.116(14) 0.197(15) 0.004(10) 0.175(13) 0.019(11)
C51E 0.197(11) 0.068(10) 0.184(14) 0.004(9) 0.168(12) 0.001(9)
C52E 0.200(13) 0.067(10) 0.177(14) 0.004(9) 0.171(13) 0.012(9)
C53E 0.195(13) 0.096(13) 0.173(15) 0.006(10) 0.164(14) 0.009(10)
C54E 0.204(12) 0.092(12) 0.188(13) -0.012(10) 0.176(12) 0.006(10)
C55E 0.215(13) 0.110(13) 0.221(15) 0.000(11) 0.197(13) -0.004(10)
C56E 0.220(12) 0.070(10) 0.215(15) -0.015(10) 0.196(13) -0.009(9)
C61E 0.245(17) 0.090(12) 0.219(17) -0.013(12) 0.201(16) -0.035(12)
C62E 0.266(19) 0.109(16) 0.245(19) -0.017(14) 0.230(18) -0.025(13)
C63E 0.250(18) 0.16(2) 0.26(2) 0.001(16) 0.222(18) -0.022(15)
C64E 0.230(15) 0.154(18) 0.26(2) 0.008(16) 0.219(16) -0.007(14)
N11F 0.181(12) 0.150(14) 0.180(13) 0.021(11) 0.162(12) 0.003(10)
C12F 0.198(12) 0.077(11) 0.203(15) -0.002(10) 0.173(13) -0.007(10)
C13F 0.210(14) 0.091(12) 0.208(16) -0.001(11) 0.186(14) -0.008(11)
C14F 0.208(16) 0.102(14) 0.203(17) 0.005(12) 0.181(16) -0.007(12)
C15F 0.198(16) 0.126(15) 0.22(2) 0.006(13) 0.171(17) -0.016(13)
C16F 0.180(14) 0.125(15) 0.201(17) 0.006(13) 0.158(14) -0.014(12)
N21F 0.224(12) 0.086(10) 0.199(12) -0.011(8) 0.193(11) -0.008(9)
N22F 0.236(12) 0.072(9) 0.245(13) 0.008(8) 0.223(12) 0.017(9)
C23F 0.233(13) 0.069(12) 0.234(15) -0.004(10) 0.216(13) 0.019(10)
C24F 0.216(13) 0.071(11) 0.215(15) -0.009(10) 0.196(13) 0.008(11)
C25F 0.215(13) 0.083(12) 0.220(15) 0.005(10) 0.197(13) 0.004(10)
C26F 0.233(15) 0.093(10) 0.220(14) 0.007(9) 0.210(13) 0.014(11)
N31F 0.215(14) 0.218(18) 0.215(15) 0.015(15) 0.190(13) 0.022(16)
C32F 0.237(12) 0.146(15) 0.205(12) -0.010(15) 0.198(11) -0.002(15)
C33F 0.267(17) 0.23(2) 0.216(14) -0.03(2) 0.211(14) 0.02(2)
C34F 0.250(18) 0.29(3) 0.215(16) -0.04(2) 0.191(14) 0.05(2)
C35F 0.229(18) 0.34(3) 0.236(17) -0.05(2) 0.190(16) 0.04(2)
C36F 0.207(16) 0.30(3) 0.232(19) -0.03(2) 0.185(16) 0.02(2)
N41F 0.211(11) 0.086(10) 0.204(11) 0.016(11) 0.187(10) 0.018(11)
N42F 0.219(11) 0.094(10) 0.225(10) 0.007(11) 0.197(10) 0.006(11)
C43F 0.227(13) 0.113(14) 0.250(14) 0.010(17) 0.215(13) 0.000(15)
C44F 0.248(15) 0.122(14) 0.238(14) 0.010(16) 0.222(13) 0.028(16)
C45F 0.226(11) 0.095(12) 0.211(10) 0.016(13) 0.200(10) 0.025(13)
C46F 0.210(14) 0.103(12) 0.227(11) -0.019(13) 0.191(12) -0.021(13)
C51F 0.214(14) 0.096(10) 0.212(12) 0.005(9) 0.201(12) 0.007(10)
C52F 0.232(15) 0.081(10) 0.219(12) 0.000(10) 0.214(13) -0.016(11)
C53F 0.247(16) 0.100(11) 0.220(13) -0.001(10) 0.217(14) -0.002(12)
C54F 0.202(13) 0.075(9) 0.226(11) 0.004(9) 0.199(12) -0.005(10)
C55F 0.205(14) 0.098(11) 0.222(12) 0.015(10) 0.193(13) 0.019(11)
C56F 0.221(15) 0.102(10) 0.215(12) 0.016(10) 0.198(13) 0.017(11)
C61F 0.228(16) 0.114(13) 0.220(13) 0.015(11) 0.206(14) -0.015(12)
C62F 0.230(16) 0.135(15) 0.224(15) 0.025(12) 0.207(15) 0.008(14)
C63F 0.221(19) 0.129(15) 0.216(15) 0.020(14) 0.183(17) 0.002(16)
C64F 0.219(18) 0.126(13) 0.226(15) 0.025(12) 0.198(16) 0.002(12)
N11G 0.302(18) 0.160(16) 0.244(16) 0.036(13) 0.243(16) 0.044(15)
C12G 0.287(17) 0.177(16) 0.244(16) 0.059(13) 0.243(16) 0.068(15)
C13G 0.32(2) 0.18(2) 0.268(19) 0.072(16) 0.259(19) 0.07(2)
C14G 0.32(2) 0.169(19) 0.28(2) 0.059(18) 0.27(2) 0.042(19)
C15G 0.29(2) 0.179(18) 0.26(2) 0.062(16) 0.25(2) 0.065(17)
C16G 0.30(2) 0.148(18) 0.262(18) 0.034(14) 0.254(18) 0.045(17)
N21G 0.217(14) 0.184(15) 0.195(13) 0.047(11) 0.186(13) 0.077(12)
N22G 0.197(14) 0.186(15) 0.170(13) 0.015(11) 0.158(13) 0.038(11)
C23G 0.25(2) 0.20(2) 0.188(15) 0.029(14) 0.187(17) 0.042(16)
C24G 0.27(2) 0.25(2) 0.195(16) 0.065(15) 0.195(17) 0.108(18)
C25G 0.268(18) 0.210(18) 0.205(15) 0.062(13) 0.203(16) 0.100(16)
C26G 0.194(15) 0.147(15) 0.174(14) -0.019(11) 0.161(13) -0.003(11)
N31G 0.211(14) 0.103(10) 0.143(11) 0.003(8) 0.146(12) 0.006(10)
C32G 0.193(14) 0.101(11) 0.161(10) 0.018(9) 0.157(11) 0.018(11)
C33G 0.22(2) 0.136(16) 0.158(12) 0.037(10) 0.148(15) 0.017(13)
C34G 0.24(2) 0.151(17) 0.152(13) 0.036(13) 0.137(16) 0.016(17)
C35G 0.23(2) 0.154(16) 0.147(13) 0.016(13) 0.140(15) -0.002(16)
C36G 0.24(2) 0.115(15) 0.142(13) -0.001(10) 0.152(15) 0.001(13)
N41G 0.213(14) 0.079(10) 0.171(10) -0.003(8) 0.165(11) 0.005(9)
N42G 0.237(14) 0.089(9) 0.177(9) -0.010(8) 0.186(11) -0.021(10)
C43G 0.27(2) 0.077(11) 0.185(13) 0.001(10) 0.185(15) -0.011(13)
C44G 0.272(19) 0.074(10) 0.192(12) 0.016(10) 0.206(14) 0.003(12)
C45G 0.204(14) 0.092(10) 0.175(10) -0.006(9) 0.170(11) -0.033(10)
C46G 0.233(17) 0.076(11) 0.175(11) -0.011(9) 0.174(13) -0.011(11)
N51G 0.276(15) 0.068(10) 0.249(15) 0.023(11) 0.231(14) 0.013(12)
C52G 0.277(15) 0.097(15) 0.245(16) 0.012(12) 0.234(15) 0.023(14)
C53G 0.300(19) 0.17(2) 0.263(17) 0.044(14) 0.252(16) 0.070(16)
C54G 0.31(2) 0.17(2) 0.241(18) 0.014(16) 0.248(18) 0.029(19)
C55G 0.31(2) 0.134(18) 0.27(2) 0.028(15) 0.257(19) 0.014(18)
C56G 0.294(18) 0.104(17) 0.256(17) 0.012(13) 0.249(16) 0.015(14)
N61G 0.226(12) 0.086(11) 0.241(14) 0.003(10) 0.211(12) 0.010(10)
N62G 0.207(13) 0.077(11) 0.241(14) -0.017(9) 0.198(12) -0.007(9)
C63G 0.227(14) 0.118(18) 0.278(18) 0.032(15) 0.214(14) 0.028(14)
C64G 0.243(15) 0.136(19) 0.272(18) 0.024(15) 0.216(15) 0.015(16)
C65G 0.248(15) 0.101(15) 0.246(16) 0.011(12) 0.217(14) 0.017(14)
C66G 0.197(14) 0.113(15) 0.220(15) -0.032(11) 0.186(14) -0.017(10)
C71G 0.193(13) 0.138(14) 0.170(13) -0.035(10) 0.161(12) -0.025(10)
C72G 0.204(14) 0.111(14) 0.181(14) -0.037(10) 0.169(13) -0.036(11)
C73G 0.212(14) 0.080(12) 0.184(12) -0.019(9) 0.175(12) -0.014(10)
C74G 0.205(14) 0.091(13) 0.199(15) -0.018(10) 0.179(13) -0.003(9)
C75G 0.190(13) 0.106(13) 0.183(14) -0.030(10) 0.163(12) -0.025(10)
C76G 0.192(14) 0.125(14) 0.176(14) -0.033(10) 0.163(13) -0.032(11)
C77G 0.25(2) 0.19(2) 0.22(2) -0.057(17) 0.21(2) -0.077(17)
C78G 0.203(19) 0.140(18) 0.27(2) -0.054(17) 0.21(2) -0.009(15)
C79G 0.182(19) 0.19(2) 0.23(2) -0.086(18) 0.170(19) -0.033(15)
N11H 0.180(13) 0.140(14) 0.218(14) -0.027(12) 0.174(12) -0.021(10)
C12H 0.179(12) 0.136(15) 0.240(13) -0.023(12) 0.191(11) -0.007(10)
C13H 0.198(16) 0.175(19) 0.232(16) -0.028(15) 0.191(15) -0.035(13)
C14H 0.203(16) 0.172(19) 0.236(18) -0.032(15) 0.196(15) -0.025(13)
C15H 0.214(16) 0.164(19) 0.237(17) -0.025(16) 0.198(16) -0.034(13)
C16H 0.186(17) 0.160(19) 0.222(15) -0.027(15) 0.172(15) -0.032(13)
N21H 0.217(13) 0.107(12) 0.249(13) -0.044(11) 0.213(12) -0.034(10)
N22H 0.243(13) 0.135(14) 0.256(13) -0.050(11) 0.227(12) -0.044(10)
C23H 0.249(17) 0.138(18) 0.242(14) -0.035(14) 0.220(14) -0.040(13)
C24H 0.235(16) 0.111(15) 0.244(15) -0.013(13) 0.218(14) -0.020(12)
C25H 0.214(13) 0.124(15) 0.232(12) -0.020(12) 0.202(12) -0.015(11)
C26H 0.253(15) 0.123(16) 0.249(14) -0.049(13) 0.222(14) -0.059(13)
N31H 0.243(14) 0.127(12) 0.272(15) -0.070(13) 0.238(14) -0.053(12)
C32H 0.269(15) 0.139(13) 0.317(17) -0.053(15) 0.273(14) -0.045(14)
C33H 0.285(19) 0.21(2) 0.39(2) -0.072(19) 0.312(18) -0.073(16)
C34H 0.265(18) 0.23(2) 0.40(2) -0.10(2) 0.308(18) -0.091(18)
C35H 0.270(19) 0.24(2) 0.36(2) -0.09(2) 0.287(18) -0.079(19)
C36H 0.268(18) 0.161(17) 0.299(19) -0.087(16) 0.263(16) -0.050(14)
N41H 0.275(15) 0.113(12) 0.357(18) -0.019(14) 0.292(15) -0.015(12)
N42H 0.286(15) 0.096(11) 0.401(18) -0.011(14) 0.314(14) -0.012(12)
C43H 0.309(19) 0.105(13) 0.46(2) 0.002(18) 0.349(18) -0.008(15)
C44H 0.33(2) 0.132(14) 0.42(2) -0.012(19) 0.349(19) -0.001(16)
C45H 0.271(16) 0.124(13) 0.369(19) -0.010(16) 0.294(15) -0.014(14)
C46H 0.285(17) 0.109(14) 0.36(2) -0.005(14) 0.296(16) 0.003(13)
N51H 0.307(17) 0.098(12) 0.303(19) 0.022(12) 0.276(17) 0.010(12)
C52H 0.303(17) 0.128(15) 0.303(19) 0.019(14) 0.274(17) -0.008(13)
C53H 0.35(2) 0.123(17) 0.36(2) 0.032(18) 0.32(2) 0.002(15)
C54H 0.34(2) 0.166(19) 0.37(3) 0.073(19) 0.31(2) 0.034(18)
C55H 0.34(2) 0.101(15) 0.37(2) 0.040(17) 0.31(2) 0.012(17)
C56H 0.36(2) 0.079(13) 0.32(2) 0.025(15) 0.308(19) 0.018(14)
N61H 0.230(14) 0.118(13) 0.262(17) 0.014(12) 0.219(14) -0.003(10)
N62H 0.225(14) 0.148(14) 0.255(16) 0.033(12) 0.206(14) -0.009(11)
C63H 0.240(16) 0.18(2) 0.30(2) 0.044(17) 0.233(17) -0.007(14)
C64H 0.256(16) 0.169(19) 0.29(2) 0.022(17) 0.238(18) -0.018(15)
C65H 0.257(15) 0.119(14) 0.283(19) 0.002(13) 0.239(16) -0.022(12)
C66H 0.249(17) 0.132(15) 0.245(14) 0.006(13) 0.214(13) -0.027(13)
C71H 0.232(14) 0.069(12) 0.244(12) -0.019(10) 0.216(11) -0.024(9)
C72H 0.228(16) 0.067(12) 0.260(14) -0.005(11) 0.214(13) -0.020(11)
C73H 0.267(16) 0.049(11) 0.287(14) -0.003(11) 0.253(13) -0.018(11)
C74H 0.245(16) 0.094(14) 0.269(14) -0.029(12) 0.236(13) -0.039(11)
C75H 0.231(14) 0.097(14) 0.248(12) 0.002(10) 0.220(12) -0.017(10)
C76H 0.224(14) 0.081(12) 0.252(12) -0.002(11) 0.221(12) -0.025(10)
C77H 0.26(2) 0.17(2) 0.278(17) 0.04(2) 0.225(19) 0.021(19)
C78H 0.25(2) 0.23(3) 0.29(2) -0.11(2) 0.24(2) -0.08(2)
C79H 0.26(2) 0.15(2) 0.34(3) 0.008(18) 0.26(2) 0.027(16)

_geom_special_details            
;
 All esds (except the esd in the dihedral angle between two l.s. planes)
 are estimated using the full covariance matrix.  The cell esds are taken
 into account individually in the estimation of esds in distances, angles
 and torsion angles; correlations between esds in cell parameters are only
 used when they are defined by crystal symmetry.  An approximate (isotropic)
 treatment of cell esds is used for estimating esds involving l.s. planes.
;
loop_
_geom_bond_atom_site_label_1
_geom_bond_atom_site_label_2
_geom_bond_distance
_geom_bond_site_symmetry_2
_geom_bond_publ_flag
Cd01 N31A 2.18(2) . ?
Cd01 N41A 2.322(16) . ?
Cd01 N11B 2.301(17) . ?
Cd01 N21B 2.326(14) . ?
Cd01 N31G 2.321(15) . ?
Cd01 N41G 2.382(13) . ?
Cd02 N11D 2.312(17) . ?
Cd02 N21D 2.314(14) . ?
Cd02 N31F 2.273(18) . ?
Cd02 N41F 2.366(14) . ?
Cd02 N31H 2.299(15) . ?
Cd02 N41H 2.383(16) . ?
Cd03 N31E 2.332(14) . ?
Cd03 N41E 2.347(14) . ?
Cd03 N11F 2.285(15) . ?
Cd03 N21F 2.364(15) . ?
Cd03 N51G 2.395(17) 2_656 ?
Cd03 N61G 2.357(16) 2_656 ?
Cd04 N31B 2.297(15) . ?
Cd04 N41B 2.356(17) . ?
Cd04 N11C 2.362(17) . ?
Cd04 N21C 2.385(15) . ?
Cd04 N11H 2.332(15) . ?
Cd04 N21H 2.362(15) . ?
Cd05 N11A 2.200(18) . ?
Cd05 N21A 2.361(14) . ?
Cd05 N31C 2.21(2) . ?
Cd05 N41C 2.310(17) . ?
Cd05 N51H 2.376(16) 2_656 ?
Cd05 N61H 2.362(16) 2_656 ?
Cd06 N31D 2.275(16) . ?
Cd06 N41D 2.365(14) . ?
Cd06 N11E 2.252(17) . ?
Cd06 N21E 2.314(16) . ?
Cd06 N11G 2.337(17) . ?
Cd06 N21G 2.363(16) . ?
N11A C12A 1.368(9) . ?
N11A C16A 1.344(9) . ?
C12A C13A 1.401(9) . ?
C12A C25A 1.456(8) . ?
C13A H13A 0.9500 . ?
C13A C14A 1.380(9) . ?
C14A H14A 0.9500 . ?
C14A C15A 1.375(9) . ?
C15A H15A 0.9500 . ?
C15A C16A 1.392(9) . ?
C16A H16A 0.9500 . ?
N21A N22A 1.345(8) . ?
N21A C25A 1.332(8) . ?
N22A C23A 1.347(9) . ?
N22A C26A 1.440(5) . ?
C23A H23A 0.9500 . ?
C23A C24A 1.364(9) . ?
C24A H24A 0.9500 . ?
C24A C25A 1.397(9) . ?
C26A H26A 0.9900 . ?
C26A H26B 0.9900 . ?
C26A C51A 1.495(8) . ?
N31A C32A 1.393(15) . ?
N31A C36A 1.368(14) . ?
C32A C33A 1.404(15) . ?
C32A C45A 1.446(14) . ?
C33A H33A 0.9500 . ?
C33A C34A 1.383(16) . ?
C34A H34A 0.9500 . ?
C34A C35A 1.358(16) . ?
C35A H35A 0.9500 . ?
C35A C36A 1.412(15) . ?
C36A H36A 0.9500 . ?
N41A N42A 1.341(14) . ?
N41A C45A 1.333(14) . ?
N42A C43A 1.340(15) . ?
N42A C46A 1.440(5) . ?
C43A H43A 0.9500 . ?
C43A C44A 1.375(16) . ?
C44A H44A 0.9500 . ?
C44A C45A 1.407(15) . ?
C46A H46A 0.9900 . ?
C46A H46B 0.9900 . ?
C46A C54A 1.495(8) . ?
C51A C52A 1.377(15) . ?
C51A C56A 1.456(15) . ?
C52A H52A 0.9500 . ?
C52A C53A 1.384(18) . ?
C53A H53A 0.9500 . ?
C53A C54A 1.362(14) . ?
C54A C55A 1.440(15) . ?
C55A C56A 1.398(19) . ?
C55A C64A 1.442(16) . ?
C56A C61A 1.425(16) . ?
C61A H61A 0.9500 . ?
C61A C62A 1.373(16) . ?
C62A H62A 0.9500 . ?
C62A C63A 1.36(2) . ?
C63A H63A 0.9500 . ?
C63A C64A 1.379(16) . ?
C64A H64A 0.9500 . ?
N11B C12B 1.372(14) . ?
N11B C16B 1.351(14) . ?
C12B C13B 1.398(14) . ?
C12B C25B 1.453(13) . ?
C13B H13B 0.9500 . ?
C13B C14B 1.372(15) . ?
C14B H14B 0.9500 . ?
C14B C15B 1.357(16) . ?
C15B H15B 0.9500 . ?
C15B C16B 1.420(15) . ?
C16B H16B 0.9500 . ?
N21B N22B 1.340(12) . ?
N21B C25B 1.352(13) . ?
N22B C23B 1.344(14) . ?
N22B C26B 1.440(5) . ?
C23B H23B 0.9500 . ?
C23B C24B 1.371(14) . ?
C24B H24B 0.9500 . ?
C24B C25B 1.415(14) . ?
C26B H26C 0.9900 . ?
C26B H26D 0.9900 . ?
C26B C51B 1.495(7) . ?
N31B C32B 1.368(14) . ?
N31B C36B 1.363(14) . ?
C32B C33B 1.401(14) . ?
C32B C45B 1.462(14) . ?
C33B H33B 0.9500 . ?
C33B C34B 1.371(15) . ?
C34B H34B 0.9500 . ?
C34B C35B 1.363(15) . ?
C35B H35B 0.9500 . ?
C35B C36B 1.415(15) . ?
C36B H36B 0.9500 . ?
N41B N42B 1.358(13) . ?
N41B C45B 1.325(14) . ?
N42B C43B 1.354(14) . ?
N42B C46B 1.440(5) . ?
C43B H43B 0.9500 . ?
C43B C44B 1.365(15) . ?
C44B H44B 0.9500 . ?
C44B C45B 1.402(14) . ?
C46B H46C 0.9900 . ?
C46B H46D 0.9900 . ?
C46B C54B 1.495(7) . ?
C51B C52B 1.370(14) . ?
C51B C56B 1.445(14) . ?
C52B H52B 0.9500 . ?
C52B C53B 1.373(16) . ?
C53B H53B 0.9500 . ?
C53B C54B 1.381(14) . ?
C54B C55B 1.454(14) . ?
C55B C56B 1.389(17) . ?
C55B C64B 1.432(15) . ?
C56B C61B 1.419(15) . ?
C61B H61B 0.9500 . ?
C61B C62B 1.384(15) . ?
C62B H62B 0.9500 . ?
C62B C63B 1.349(18) . ?
C63B H63B 0.9500 . ?
C63B C64B 1.398(15) . ?
C64B H64B 0.9500 . ?
N11C C12C 1.374(14) . ?
N11C C16C 1.359(14) . ?
C12C C13C 1.401(15) . ?
C12C C25C 1.449(14) . ?
C13C H13C 0.9500 . ?
C13C C14C 1.385(16) . ?
C14C H14C 0.9500 . ?
C14C C15C 1.352(16) . ?
C15C H15C 0.9500 . ?
C15C C16C 1.422(15) . ?
C16C H16C 0.9500 . ?
N21C N22C 1.352(13) . ?
N21C C25C 1.330(13) . ?
N22C C23C 1.346(14) . ?
N22C C26C 1.440(5) . ?
C23C H23C 0.9500 . ?
C23C C24C 1.359(15) . ?
C24C H24C 0.9500 . ?
C24C C25C 1.405(14) . ?
C26C H26E 0.9900 . ?
C26C H26F 0.9900 . ?
C26C C51C 1.495(7) . ?
N31C C32C 1.375(15) . ?
N31C C36C 1.368(15) . ?
C32C C33C 1.404(15) . ?
C32C C45C 1.460(14) . ?
C33C H33C 0.9500 . ?
C33C C34C 1.380(15) . ?
C34C H34C 0.9500 . ?
C34C C35C 1.360(16) . ?
C35C H35C 0.9500 . ?
C35C C36C 1.418(16) . ?
C36C H36C 0.9500 . ?
N41C N42C 1.350(13) . ?
N41C C45C 1.334(14) . ?
N42C C43C 1.353(15) . ?
N42C C46C 1.440(5) . ?
C43C H43C 0.9500 . ?
C43C C44C 1.352(15) . ?
C44C H44C 0.9500 . ?
C44C C45C 1.406(15) . ?
C46C H46E 0.9900 . ?
C46C H46F 0.9900 . ?
C46C C54C 1.495(7) . ?
C51C C52C 1.372(14) . ?
C51C C56C 1.438(14) . ?
C52C H52C 0.9500 . ?
C52C C53C 1.392(16) . ?
C53C H53C 0.9500 . ?
C53C C54C 1.376(14) . ?
C54C C55C 1.439(14) . ?
C55C C56C 1.408(17) . ?
C55C C64C 1.426(15) . ?
C56C C61C 1.436(15) . ?
C61C H61C 0.9500 . ?
C61C C62C 1.374(16) . ?
C62C H62C 0.9500 . ?
C62C C63C 1.371(19) . ?
C63C H63C 0.9500 . ?
C63C C64C 1.371(15) . ?
C64C H64C 0.9500 . ?
N11D C12D 1.374(14) . ?
N11D C16D 1.347(14) . ?
C12D C13D 1.404(15) . ?
C12D C25D 1.451(14) . ?
C13D H13D 0.9500 . ?
C13D C14D 1.373(15) . ?
C14D H14D 0.9500 . ?
C14D C15D 1.344(15) . ?
C15D H15D 0.9500 . ?
C15D C16D 1.420(15) . ?
C16D H16D 0.9500 . ?
N21D N22D 1.357(13) . ?
N21D C25D 1.330(14) . ?
N22D C23D 1.335(14) . ?
N22D C26D 1.440(6) . ?
C23D H23D 0.9500 . ?
C23D C24D 1.347(15) . ?
C24D H24D 0.9500 . ?
C24D C25D 1.410(14) . ?
C26D H26G 0.9900 . ?
C26D H26H 0.9900 . ?
C26D C51D 1.495(7) . ?
N31D C32D 1.379(14) . ?
N31D C36D 1.354(14) . ?
C32D C33D 1.399(14) . ?
C32D C45D 1.441(14) . ?
C33D H33D 0.9500 . ?
C33D C34D 1.373(15) . ?
C34D H34D 0.9500 . ?
C34D C35D 1.366(16) . ?
C35D H35D 0.9500 . ?
C35D C36D 1.411(15) . ?
C36D H36D 0.9500 . ?
N41D N42D 1.332(13) . ?
N41D C45D 1.326(13) . ?
N42D C43D 1.337(14) . ?
N42D C46D 1.440(6) . ?
C43D H43D 0.9500 . ?
C43D C44D 1.373(14) . ?
C44D H44D 0.9500 . ?
C44D C45D 1.405(14) . ?
C46D H46G 0.9900 . ?
C46D H46H 0.9900 . ?
C46D C54D 1.495(7) . ?
C51D C52D 1.357(13) . ?
C51D C56D 1.456(14) . ?
C52D H52D 0.9500 . ?
C52D C53D 1.393(16) . ?
C53D H53D 0.9500 . ?
C53D C54D 1.380(14) . ?
C54D C55D 1.450(14) . ?
C55D C56D 1.407(18) . ?
C55D C64D 1.424(15) . ?
C56D C61D 1.432(15) . ?
C61D H61D 0.9500 . ?
C61D C62D 1.379(16) . ?
C62D H62D 0.9500 . ?
C62D C63D 1.373(19) . ?
C63D H63D 0.9500 . ?
C63D C64D 1.396(16) . ?
C64D H64D 0.9500 . ?
N11E C12E 1.380(14) . ?
N11E C16E 1.338(15) . ?
C12E C13E 1.404(15) . ?
C12E C25E 1.447(14) . ?
C13E H13E 0.9500 . ?
C13E C14E 1.379(16) . ?
C14E H14E 0.9500 . ?
C14E C15E 1.359(15) . ?
C15E H15E 0.9500 . ?
C15E C16E 1.421(15) . ?
C16E H16E 0.9500 . ?
N21E N22E 1.351(13) . ?
N21E C25E 1.342(14) . ?
N22E C23E 1.357(14) . ?
N22E C26E 1.440(6) . ?
C23E H23E 0.9500 . ?
C23E C24E 1.368(15) . ?
C24E H24E 0.9500 . ?
C24E C25E 1.410(14) . ?
C26E H26I 0.9900 . ?
C26E H26J 0.9900 . ?
C26E C51E 1.495(8) . ?
N31E C32E 1.362(13) . ?
N31E C36E 1.359(14) . ?
C32E C33E 1.397(14) . ?
C32E C45E 1.460(13) . ?
C33E H33E 0.9500 . ?
C33E C34E 1.375(15) . ?
C34E H34E 0.9500 . ?
C34E C35E 1.350(15) . ?
C35E H35E 0.9500 . ?
C35E C36E 1.396(15) . ?
C36E H36E 0.9500 . ?
N41E N42E 1.343(12) . ?
N41E C45E 1.332(13) . ?
N42E C43E 1.351(14) . ?
N42E C46E 1.440(5) . ?
C43E H43E 0.9500 . ?
C43E C44E 1.389(14) . ?
C44E H44E 0.9500 . ?
C44E C45E 1.404(14) . ?
C46E H46I 0.9900 . ?
C46E H46J 0.9900 . ?
C46E C54E 1.495(8) . ?
C51E C52E 1.389(13) . ?
C51E C56E 1.440(14) . ?
C52E H52E 0.9500 . ?
C52E C53E 1.392(16) . ?
C53E H53E 0.9500 . ?
C53E C54E 1.377(14) . ?
C54E C55E 1.436(14) . ?
C55E C56E 1.400(17) . ?
C55E C64E 1.440(15) . ?
C56E C61E 1.431(15) . ?
C61E H61E 0.9500 . ?
C61E C62E 1.385(15) . ?
C62E H62E 0.9500 . ?
C62E C63E 1.362(19) . ?
C63E H63E 0.9500 . ?
C63E C64E 1.383(16) . ?
C64E H64E 0.9500 . ?
N11F C12F 1.360(13) . ?
N11F C16F 1.356(14) . ?
C12F C13F 1.397(14) . ?
C12F C25F 1.470(13) . ?
C13F H13F 0.9500 . ?
C13F C14F 1.370(14) . ?
C14F H14F 0.9500 . ?
C14F C15F 1.359(15) . ?
C15F H15F 0.9500 . ?
C15F C16F 1.403(15) . ?
C16F H16F 0.9500 . ?
N21F N22F 1.354(12) . ?
N21F C25F 1.352(13) . ?
N22F C23F 1.358(14) . ?
N22F C26F 1.440(5) . ?
C23F H23F 0.9500 . ?
C23F C24F 1.356(14) . ?
C24F H24F 0.9500 . ?
C24F C25F 1.393(14) . ?
C26F H26K 0.9900 . ?
C26F H26L 0.9900 . ?
C26F C51F 1.495(7) . ?
N31F C32F 1.377(14) . ?
N31F C36F 1.340(15) . ?
C32F C33F 1.405(15) . ?
C32F C45F 1.448(14) . ?
C33F H33F 0.9500 . ?
C33F C34F 1.368(16) . ?
C34F H34F 0.9500 . ?
C34F C35F 1.356(16) . ?
C35F H35F 0.9500 . ?
C35F C36F 1.423(16) . ?
C36F H36F 0.9500 . ?
N41F N42F 1.353(13) . ?
N41F C45F 1.334(13) . ?
N42F C43F 1.361(14) . ?
N42F C46F 1.440(6) . ?
C43F H43F 0.9500 . ?
C43F C44F 1.356(15) . ?
C44F H44F 0.9500 . ?
C44F C45F 1.405(14) . ?
C46F H46K 0.9900 . ?
C46F H46L 0.9900 . ?
C46F C54F 1.495(7) . ?
C51F C52F 1.372(14) . ?
C51F C56F 1.447(14) . ?
C52F H52F 0.9500 . ?
C52F C53F 1.391(16) . ?
C53F H53F 0.9500 . ?
C53F C54F 1.362(14) . ?
C54F C55F 1.437(14) . ?
C55F C56F 1.406(17) . ?
C55F C64F 1.436(15) . ?
C56F C61F 1.433(15) . ?
C61F H61F 0.9500 . ?
C61F C62F 1.371(15) . ?
C62F H62F 0.9500 . ?
C62F C63F 1.356(19) . ?
C63F H63F 0.9500 . ?
C63F C64F 1.377(16) . ?
C64F H64F 0.9500 . ?
N11G C12G 1.376(14) . ?
N11G C16G 1.350(14) . ?
C12G C13G 1.394(15) . ?
C12G C25G 1.454(14) . ?
C13G H13G 0.9500 . ?
C13G C14G 1.374(15) . ?
C14G H14G 0.9500 . ?
C14G C15G 1.363(15) . ?
C15G H15G 0.9500 . ?
C15G C16G 1.427(15) . ?
C16G H16G 0.9500 . ?
N21G N22G 1.352(13) . ?
N21G C25G 1.332(14) . ?
N22G C23G 1.351(14) . ?
N22G C26G 1.440(5) . ?
C23G H23G 0.9500 . ?
C23G C24G 1.372(15) . ?
C24G H24G 0.9500 . ?
C24G C25G 1.406(15) . ?
C26G H26M 0.9900 . ?
C26G H26N 0.9900 . ?
C26G C71G 1.532(10) . ?
N31G C32G 1.365(13) . ?
N31G C36G 1.364(14) . ?
C32G C33G 1.404(14) . ?
C32G C45G 1.453(13) . ?
C33G H33G 0.9500 . ?
C33G C34G 1.372(15) . ?
C34G H34G 0.9500 . ?
C34G C35G 1.357(15) . ?
C35G H35G 0.9500 . ?
C35G C36G 1.415(15) . ?
C36G H36G 0.9500 . ?
N41G N42G 1.361(12) . ?
N41G C45G 1.323(13) . ?
N42G C43G 1.355(14) . ?
N42G C46G 1.440(6) . ?
C43G H43G 0.9500 . ?
C43G C44G 1.366(14) . ?
C44G H44G 0.9500 . ?
C44G C45G 1.419(14) . ?
C46G H46M 0.9900 . ?
C46G H46N 0.9900 . ?
C46G C73G 1.532(10) . ?
N51G C52G 1.361(14) . ?
N51G C56G 1.350(14) . ?
C52G C53G 1.419(15) . ?
C52G C65G 1.456(14) . ?
C53G H53G 0.9500 . ?
C53G C54G 1.382(15) . ?
C54G H54G 0.9500 . ?
C54G C55G 1.354(15) . ?
C55G H55G 0.9500 . ?
C55G C56G 1.419(15) . ?
C56G H56G 0.9500 . ?
N61G N62G 1.348(13) . ?
N61G C65G 1.336(14) . ?
N62G C63G 1.367(15) . ?
N62G C66G 1.440(5) . ?
C63G H63G 0.9500 . ?
C63G C64G 1.371(15) . ?
C64G H64G 0.9500 . ?
C64G C65G 1.423(15) . ?
C66G H66A 0.9900 . ?
C66G H66B 0.9900 . ?
C66G C75G 1.532(10) . ?
C71G C72G 1.385(13) . ?
C71G C76G 1.401(13) . ?
C72G C73G 1.401(13) . ?
C72G C77G 1.524(16) . ?
C73G C74G 1.390(13) . ?
C74G C75G 1.397(13) . ?
C74G C78G 1.520(16) . ?
C75G C76G 1.392(13) . ?
C76G C79G 1.520(16) . ?
C77G H77A 0.9800 . ?
C77G H77B 0.9800 . ?
C77G H77C 0.9800 . ?
C78G H78A 0.9800 . ?
C78G H78B 0.9800 . ?
C78G H78C 0.9800 . ?
C79G H79A 0.9800 . ?
C79G H79B 0.9800 . ?
C79G H79C 0.9800 . ?
N11H C12H 1.365(14) . ?
N11H C16H 1.336(14) . ?
C12H C13H 1.386(14) . ?
C12H C25H 1.448(14) . ?
C13H H13H 0.9500 . ?
C13H C14H 1.368(15) . ?
C14H H14H 0.9500 . ?
C14H C15H 1.366(15) . ?
C15H H15H 0.9500 . ?
C15H C16H 1.426(15) . ?
C16H H16H 0.9500 . ?
N21H N22H 1.358(13) . ?
N21H C25H 1.334(13) . ?
N22H C23H 1.353(14) . ?
N22H C26H 1.440(6) . ?
C23H H23H 0.9500 . ?
C23H C24H 1.372(15) . ?
C24H H24H 0.9500 . ?
C24H C25H 1.416(14) . ?
C26H H26O 0.9900 . ?
C26H H26P 0.9900 . ?
C26H C71H 1.532(10) . ?
N31H C32H 1.369(14) . ?
N31H C36H 1.357(14) . ?
C32H C33H 1.408(14) . ?
C32H C45H 1.444(13) . ?
C33H H33H 0.9500 . ?
C33H C34H 1.371(15) . ?
C34H H34H 0.9500 . ?
C34H C35H 1.360(16) . ?
C35H H35H 0.9500 . ?
C35H C36H 1.405(15) . ?
C36H H36H 0.9500 . ?
N41H N42H 1.339(13) . ?
N41H C45H 1.332(13) . ?
N42H C43H 1.362(14) . ?
N42H C46H 1.440(5) . ?
C43H H43H 0.9500 . ?
C43H C44H 1.381(15) . ?
C44H H44H 0.9500 . ?
C44H C45H 1.408(14) . ?
C46H H46O 0.9900 . ?
C46H H46P 0.9900 . ?
C46H C73H 1.532(10) . ?
N51H C52H 1.347(14) . ?
N51H C56H 1.352(14) . ?
C52H C53H 1.399(15) . ?
C52H C65H 1.461(14) . ?
C53H H53H 0.9500 . ?
C53H C54H 1.384(15) . ?
C54H H54H 0.9500 . ?
C54H C55H 1.362(15) . ?
C55H H55H 0.9500 . ?
C55H C56H 1.408(15) . ?
C56H H56H 0.9500 . ?
N61H N62H 1.329(13) . ?
N61H C65H 1.317(14) . ?
N62H C63H 1.360(14) . ?
N62H C66H 1.440(5) . ?
C63H H63H 0.9500 . ?
C63H C64H 1.362(15) . ?
C64H H64H 0.9500 . ?
C64H C65H 1.407(15) . ?
C66H H66C 0.9900 . ?
C66H H66D 0.9900 . ?
C66H C75H 1.532(11) . ?
C71H C72H 1.397(13) . ?
C71H C76H 1.386(14) . ?
C72H C73H 1.387(14) . ?
C72H C77H 1.520(18) . ?
C73H C74H 1.380(14) . ?
C74H C75H 1.383(13) . ?
C74H C78H 1.517(17) . ?
C75H C76H 1.381(13) . ?
C76H C79H 1.525(17) . ?
C77H H77D 0.9800 . ?
C77H H77E 0.9800 . ?
C77H H77F 0.9800 . ?
C78H H78D 0.9800 . ?
C78H H78E 0.9800 . ?
C78H H78F 0.9800 . ?
C79H H79D 0.9800 . ?
C79H H79E 0.9800 . ?
C79H H79F 0.9800 . ?
B11 F12 1.321(15) . ?
B11 F13 1.318(15) . ?
B11 F14 1.320(14) . ?
B11 F15 1.316(15) . ?
B21 F22 1.314(14) . ?
B21 F23 1.317(14) . ?
B21 F24 1.289(14) . ?
B21 F25 1.318(14) . ?
B31 F32 1.309(15) . ?
B31 F33 1.310(15) . ?
B31 F34 1.310(15) . ?
B31 F35 1.304(15) . ?
B41 F42 1.295(15) . ?
B41 F43 1.304(15) . ?
B41 F44 1.312(15) . ?
B41 F45 1.309(15) . ?
B51 F52 1.305(14) . ?
B51 F53 1.311(14) . ?
B51 F54 1.325(14) . ?
B51 F55 1.334(14) . ?
B61 F62 1.321(14) . ?
B61 F63 1.327(15) . ?
B61 F64 1.311(14) . ?
B61 F65 1.329(14) . ?
B71 F72 1.307(15) . ?
B71 F73 1.303(14) . ?
B71 F75 1.315(15) . ?
B71 F74 1.303(15) . ?
B81 F82 1.308(15) . ?
B81 F83 1.320(15) . ?
B81 F84 1.317(15) . ?
B81 F85 1.324(16) . ?

loop_
_geom_angle_atom_site_label_1
_geom_angle_atom_site_label_2
_geom_angle_atom_site_label_3
_geom_angle
_geom_angle_site_symmetry_1
_geom_angle_site_symmetry_3
_geom_angle_publ_flag
N31A Cd01 N41A 74.4(7) . . ?
N31A Cd01 N11B 168.2(6) . . ?
N31A Cd01 N21B 96.6(6) . . ?
N31A Cd01 N31G 90.8(7) . . ?
N31A Cd01 N41G 95.2(6) . . ?
N41A Cd01 N21B 102.8(6) . . ?
N41A Cd01 N41G 161.0(6) . . ?
N11B Cd01 N41A 103.6(7) . . ?
N11B Cd01 N21B 72.3(5) . . ?
N11B Cd01 N31G 101.0(6) . . ?
N11B Cd01 N41G 89.8(6) . . ?
N21B Cd01 N41G 94.1(5) . . ?
N31G Cd01 N41A 92.7(6) . . ?
N31G Cd01 N21B 164.1(5) . . ?
N31G Cd01 N41G 71.2(5) . . ?
N11D Cd02 N21D 72.4(6) . . ?
N11D Cd02 N41F 100.3(5) . . ?
N11D Cd02 N41H 95.6(7) . . ?
N21D Cd02 N41F 101.4(5) . . ?
N21D Cd02 N41H 161.0(6) . . ?
N31F Cd02 N11D 168.8(6) . . ?
N31F Cd02 N21D 101.3(6) . . ?
N31F Cd02 N41F 71.4(6) . . ?
N31F Cd02 N31H 105.2(7) . . ?
N31F Cd02 N41H 92.8(8) . . ?
N41F Cd02 N41H 95.1(5) . . ?
N31H Cd02 N11D 84.7(6) . . ?
N31H Cd02 N21D 93.2(5) . . ?
N31H Cd02 N41F 165.4(5) . . ?
N31H Cd02 N41H 70.7(5) . . ?
N31E Cd03 N41E 71.2(5) . . ?
N31E Cd03 N21F 102.6(5) . . ?
N31E Cd03 N51G 94.0(6) . 2_656 ?
N31E Cd03 N61G 89.4(6) . 2_656 ?
N41E Cd03 N21F 99.3(5) . . ?
N41E Cd03 N51G 162.4(6) . 2_656 ?
N41E Cd03 N61G 99.6(5) . 2_656 ?
N11F Cd03 N31E 172.5(6) . . ?
N11F Cd03 N41E 105.0(6) . . ?
N11F Cd03 N21F 71.2(5) . . ?
N11F Cd03 N51G 90.7(6) . 2_656 ?
N11F Cd03 N61G 97.7(5) . 2_656 ?
N21F Cd03 N51G 93.1(6) . 2_656 ?
N61G Cd03 N21F 160.1(5) 2_656 . ?
N61G Cd03 N51G 70.1(6) 2_656 2_656 ?
N31B Cd04 N41B 71.7(6) . . ?
N31B Cd04 N11C 167.8(6) . . ?
N31B Cd04 N21C 102.6(6) . . ?
N31B Cd04 N11H 90.7(6) . . ?
N31B Cd04 N21H 97.4(6) . . ?
N41B Cd04 N11C 101.5(6) . . ?
N41B Cd04 N21C 101.7(6) . . ?
N41B Cd04 N21H 159.5(5) . . ?
N11C Cd04 N21C 68.4(5) . . ?
N11H Cd04 N41B 91.9(6) . . ?
N11H Cd04 N11C 99.8(6) . . ?
N11H Cd04 N21C 163.4(6) . . ?
N11H Cd04 N21H 70.5(5) . . ?
N21H Cd04 N11C 92.0(6) . . ?
N21H Cd04 N21C 97.6(5) . . ?
N11A Cd05 N21A 71.6(5) . . ?
N11A Cd05 N31C 172.0(6) . . ?
N11A Cd05 N41C 101.3(6) . . ?
N11A Cd05 N51H 93.9(6) . 2_656 ?
N11A Cd05 N61H 91.0(7) . 2_656 ?
N21A Cd05 N51H 162.9(7) . 2_656 ?
N21A Cd05 N61H 100.6(6) . 2_656 ?
N31C Cd05 N21A 102.3(6) . . ?
N31C Cd05 N41C 74.1(7) . . ?
N31C Cd05 N51H 93.0(7) . 2_656 ?
N31C Cd05 N61H 95.2(7) . 2_656 ?
N41C Cd05 N21A 98.0(6) . . ?
N41C Cd05 N51H 93.5(6) . 2_656 ?
N41C Cd05 N61H 160.2(6) . 2_656 ?
N61H Cd05 N51H 70.1(6) 2_656 2_656 ?
N31D Cd06 N41D 71.8(5) . . ?
N31D Cd06 N21E 102.0(6) . . ?
N31D Cd06 N11G 94.1(7) . . ?
N31D Cd06 N21G 92.4(6) . . ?
N11E Cd06 N31D 169.2(6) . . ?
N11E Cd06 N41D 99.2(6) . . ?
N11E Cd06 N21E 73.1(6) . . ?
N11E Cd06 N11G 95.8(7) . . ?
N11E Cd06 N21G 95.0(7) . . ?
N21E Cd06 N41D 99.8(6) . . ?
N21E Cd06 N11G 93.4(6) . . ?
N21E Cd06 N21G 159.3(6) . . ?
N11G Cd06 N41D 162.3(6) . . ?
N11G Cd06 N21G 70.6(6) . . ?
N21G Cd06 N41D 98.7(6) . . ?
C12A N11A Cd05 119.6(10) . . ?
C16A N11A Cd05 123.7(12) . . ?
C16A N11A C12A 116.7(14) . . ?
N11A C12A C13A 123.0(13) . . ?
N11A C12A C25A 116.6(12) . . ?
C13A C12A C25A 119.9(13) . . ?
C12A C13A H13A 120.8 . . ?
C14A C13A C12A 118.4(15) . . ?
C14A C13A H13A 120.8 . . ?
C13A C14A H14A 120.6 . . ?
C15A C14A C13A 118.8(17) . . ?
C15A C14A H14A 120.6 . . ?
C14A C15A H15A 120.1 . . ?
C14A C15A C16A 119.7(18) . . ?
C16A C15A H15A 120.1 . . ?
N11A C16A C15A 121.9(17) . . ?
N11A C16A H16A 119.0 . . ?
C15A C16A H16A 119.0 . . ?
N22A N21A Cd05 140.3(11) . . ?
C25A N21A Cd05 115.1(9) . . ?
C25A N21A N22A 104.5(11) . . ?
N21A N22A C23A 111.9(12) . . ?
N21A N22A C26A 118.7(16) . . ?
C23A N22A C26A 129.2(16) . . ?
N22A C23A H23A 126.3 . . ?
N22A C23A C24A 107.4(12) . . ?
C24A C23A H23A 126.3 . . ?
C23A C24A H24A 127.8 . . ?
C23A C24A C25A 104.3(12) . . ?
C25A C24A H24A 127.8 . . ?
N21A C25A C12A 116.8(12) . . ?
N21A C25A C24A 111.7(11) . . ?
C24A C25A C12A 131.5(13) . . ?
N22A C26A H26A 108.0 . . ?
N22A C26A H26B 108.0 . . ?
N22A C26A C51A 117.4(15) . . ?
H26A C26A H26B 107.2 . . ?
C51A C26A H26A 108.0 . . ?
C51A C26A H26B 108.0 . . ?
C32A N31A Cd01 116.1(12) . . ?
C36A N31A Cd01 126.3(15) . . ?
C36A N31A C32A 116.2(16) . . ?
N31A C32A C33A 120.8(16) . . ?
N31A C32A C45A 117.4(16) . . ?
C33A C32A C45A 120.7(18) . . ?
C32A C33A H33A 119.9 . . ?
C34A C33A C32A 120.3(18) . . ?
C34A C33A H33A 119.9 . . ?
C33A C34A H34A 119.7 . . ?
C35A C34A C33A 120.5(19) . . ?
C35A C34A H34A 119.7 . . ?
C34A C35A H35A 121.3 . . ?
C34A C35A C36A 117.3(19) . . ?
C36A C35A H35A 121.3 . . ?
N31A C36A C35A 124.3(18) . . ?
N31A C36A H36A 117.8 . . ?
C35A C36A H36A 117.8 . . ?
N42A N41A Cd01 139.1(14) . . ?
C45A N41A Cd01 112.7(12) . . ?
C45A N41A N42A 105.2(13) . . ?
N41A N42A C46A 123(2) . . ?
C43A N42A N41A 113.0(14) . . ?
C43A N42A C46A 123(2) . . ?
N42A C43A H43A 126.9 . . ?
N42A C43A C44A 106.1(15) . . ?
C44A C43A H43A 126.9 . . ?
C43A C44A H44A 127.3 . . ?
C43A C44A C45A 105.5(15) . . ?
C45A C44A H44A 127.3 . . ?
N41A C45A C32A 118.2(16) . . ?
N41A C45A C44A 110.2(14) . . ?
C44A C45A C32A 131.6(18) . . ?
N42A C46A H46A 110.7 . . ?
N42A C46A H46B 110.7 . . ?
N42A C46A C54A 105.3(13) . . ?
H46A C46A H46B 108.8 . . ?
C54A C46A H46A 110.7 . . ?
C54A C46A H46B 110.7 . . ?
C52A C51A C26A 121.6(19) . . ?
C52A C51A C56A 115.9(14) . . ?
C56A C51A C26A 122.5(17) . . ?
C51A C52A H52A 118.1 . . ?
C51A C52A C53A 123.7(17) . . ?
C53A C52A H52A 118.1 . . ?
C52A C53A H53A 119.5 . . ?
C54A C53A C52A 121.0(17) . . ?
C54A C53A H53A 119.5 . . ?
C53A C54A C46A 127.8(19) . . ?
C53A C54A C55A 118.7(14) . . ?
C55A C54A C46A 113.4(16) . . ?
C54A C55A C64A 119.4(17) . . ?
C56A C55A C54A 119.8(13) . . ?
C56A C55A C64A 120.8(15) . . ?
C55A C56A C51A 120.5(14) . . ?
C55A C56A C61A 121.1(15) . . ?
C61A C56A C51A 118.4(17) . . ?
C56A C61A H61A 122.1 . . ?
C62A C61A C56A 115.8(18) . . ?
C62A C61A H61A 122.1 . . ?
C61A C62A H62A 118.2 . . ?
C63A C62A C61A 123.5(19) . . ?
C63A C62A H62A 118.2 . . ?
C62A C63A H63A 118.4 . . ?
C62A C63A C64A 123.2(18) . . ?
C64A C63A H63A 118.4 . . ?
C55A C64A H64A 122.3 . . ?
C63A C64A C55A 115.3(18) . . ?
C63A C64A H64A 122.3 . . ?
C12B N11B Cd01 116.3(10) . . ?
C16B N11B Cd01 124.1(14) . . ?
C16B N11B C12B 118.4(15) . . ?
N11B C12B C13B 121.4(14) . . ?
N11B C12B C25B 116.7(14) . . ?
C13B C12B C25B 122.0(15) . . ?
C12B C13B H13B 120.1 . . ?
C14B C13B C12B 119.8(16) . . ?
C14B C13B H13B 120.1 . . ?
C13B C14B H14B 120.4 . . ?
C15B C14B C13B 119.3(18) . . ?
C15B C14B H14B 120.4 . . ?
C14B C15B H15B 119.9 . . ?
C14B C15B C16B 120.2(17) . . ?
C16B C15B H15B 119.9 . . ?
N11B C16B C15B 120.6(17) . . ?
N11B C16B H16B 119.7 . . ?
C15B C16B H16B 119.7 . . ?
N22B N21B Cd01 141.7(10) . . ?
N22B N21B C25B 103.2(11) . . ?
C25B N21B Cd01 115.1(10) . . ?
N21B N22B C23B 113.8(12) . . ?
N21B N22B C26B 120.5(12) . . ?
C23B N22B C26B 125.7(13) . . ?
N22B C23B H23B 126.4 . . ?
N22B C23B C24B 107.2(13) . . ?
C24B C23B H23B 126.4 . . ?
C23B C24B H24B 128.0 . . ?
C23B C24B C25B 103.9(13) . . ?
C25B C24B H24B 128.0 . . ?
N21B C25B C12B 119.1(13) . . ?
N21B C25B C24B 111.8(12) . . ?
C24B C25B C12B 129.0(14) . . ?
N22B C26B H26C 108.7 . . ?
N22B C26B H26D 108.7 . . ?
N22B C26B C51B 114.2(12) . . ?
H26C C26B H26D 107.6 . . ?
C51B C26B H26C 108.7 . . ?
C51B C26B H26D 108.7 . . ?
C32B N31B Cd04 115.9(11) . . ?
C36B N31B Cd04 125.1(13) . . ?
C36B N31B C32B 118.9(14) . . ?
N31B C32B C33B 120.4(14) . . ?
N31B C32B C45B 118.1(14) . . ?
C33B C32B C45B 121.5(15) . . ?
C32B C33B H33B 120.2 . . ?
C34B C33B C32B 119.6(16) . . ?
C34B C33B H33B 120.2 . . ?
C33B C34B H34B 119.4 . . ?
C35B C34B C33B 121.2(17) . . ?
C35B C34B H34B 119.4 . . ?
C34B C35B H35B 121.1 . . ?
C34B C35B C36B 117.9(17) . . ?
C36B C35B H35B 121.1 . . ?
N31B C36B C35B 121.8(16) . . ?
N31B C36B H36B 119.1 . . ?
C35B C36B H36B 119.1 . . ?
N42B N41B Cd04 138.8(12) . . ?
C45B N41B Cd04 115.6(11) . . ?
C45B N41B N42B 105.5(13) . . ?
N41B N42B C46B 120.7(16) . . ?
C43B N42B N41B 110.9(13) . . ?
C43B N42B C46B 128.4(18) . . ?
N42B C43B H43B 126.2 . . ?
N42B C43B C44B 107.6(14) . . ?
C44B C43B H43B 126.2 . . ?
C43B C44B H44B 127.5 . . ?
C43B C44B C45B 104.9(14) . . ?
C45B C44B H44B 127.5 . . ?
N41B C45B C32B 117.2(15) . . ?
N41B C45B C44B 111.1(13) . . ?
C44B C45B C32B 130.8(15) . . ?
N42B C46B H46C 108.9 . . ?
N42B C46B H46D 108.9 . . ?
N42B C46B C54B 113.2(13) . . ?
H46C C46B H46D 107.8 . . ?
C54B C46B H46C 108.9 . . ?
C54B C46B H46D 108.9 . . ?
C52B C51B C26B 124.4(14) . . ?
C52B C51B C56B 116.8(12) . . ?
C56B C51B C26B 118.6(12) . . ?
C51B C52B H52B 117.5 . . ?
C51B C52B C53B 124.9(14) . . ?
C53B C52B H52B 117.5 . . ?
C52B C53B H53B 119.5 . . ?
C52B C53B C54B 121.1(14) . . ?
C54B C53B H53B 119.5 . . ?
C53B C54B C46B 124.4(15) . . ?
C53B C54B C55B 115.4(12) . . ?
C55B C54B C46B 120.0(13) . . ?
C56B C55B C54B 123.2(12) . . ?
C56B C55B C64B 118.8(13) . . ?
C64B C55B C54B 118.0(14) . . ?
C55B C56B C51B 118.2(12) . . ?
C55B C56B C61B 122.1(13) . . ?
C61B C56B C51B 119.5(14) . . ?
C56B C61B H61B 121.4 . . ?
C62B C61B C56B 117.2(16) . . ?
C62B C61B H61B 121.4 . . ?
C61B C62B H62B 119.3 . . ?
C63B C62B C61B 121.4(16) . . ?
C63B C62B H62B 119.3 . . ?
C62B C63B H63B 118.5 . . ?
C62B C63B C64B 123.1(16) . . ?
C64B C63B H63B 118.5 . . ?
C55B C64B H64B 121.4 . . ?
C63B C64B C55B 117.1(15) . . ?
C63B C64B H64B 121.4 . . ?
C12C N11C Cd04 119.1(11) . . ?
C16C N11C Cd04 119.0(14) . . ?
C16C N11C C12C 121.8(15) . . ?
N11C C12C C13C 120.4(15) . . ?
N11C C12C C25C 115.2(15) . . ?
C13C C12C C25C 123.9(16) . . ?
C12C C13C H13C 121.8 . . ?
C14C C13C C12C 116.4(17) . . ?
C14C C13C H13C 121.8 . . ?
C13C C14C H14C 118.1 . . ?
C15C C14C C13C 124(2) . . ?
C15C C14C H14C 118.1 . . ?
C14C C15C H15C 121.0 . . ?
C14C C15C C16C 118.0(18) . . ?
C16C C15C H15C 121.0 . . ?
N11C C16C C15C 118.9(17) . . ?
N11C C16C H16C 120.6 . . ?
C15C C16C H16C 120.6 . . ?
N22C N21C Cd04 137.7(11) . . ?
C25C N21C Cd04 118.1(11) . . ?
C25C N21C N22C 103.9(12) . . ?
N21C N22C C26C 121.3(14) . . ?
C23C N22C N21C 112.3(13) . . ?
C23C N22C C26C 126.1(16) . . ?
N22C C23C H23C 126.3 . . ?
N22C C23C C24C 107.4(14) . . ?
C24C C23C H23C 126.3 . . ?
C23C C24C H24C 127.9 . . ?
C23C C24C C25C 104.3(13) . . ?
C25C C24C H24C 127.9 . . ?
N21C C25C C12C 118.4(14) . . ?
N21C C25C C24C 112.0(13) . . ?
C24C C25C C12C 129.6(15) . . ?
N22C C26C H26E 109.4 . . ?
N22C C26C H26F 109.4 . . ?
N22C C26C C51C 111.2(13) . . ?
H26E C26C H26F 108.0 . . ?
C51C C26C H26E 109.4 . . ?
C51C C26C H26F 109.4 . . ?
C32C N31C Cd05 115.7(13) . . ?
C36C N31C Cd05 127.8(16) . . ?
C36C N31C C32C 115.4(17) . . ?
N31C C32C C33C 124.3(16) . . ?
N31C C32C C45C 117.2(16) . . ?
C33C C32C C45C 118.4(17) . . ?
C32C C33C H33C 120.9 . . ?
C34C C33C C32C 118.3(18) . . ?
C34C C33C H33C 120.9 . . ?
C33C C34C H34C 120.2 . . ?
C35C C34C C33C 119.6(19) . . ?
C35C C34C H34C 120.2 . . ?
C34C C35C H35C 120.0 . . ?
C34C C35C C36C 120.1(19) . . ?
C36C C35C H35C 120.0 . . ?
N31C C36C C35C 122.4(18) . . ?
N31C C36C H36C 118.8 . . ?
C35C C36C H36C 118.8 . . ?
N42C N41C Cd05 140.5(13) . . ?
C45C N41C Cd05 112.6(12) . . ?
C45C N41C N42C 103.9(13) . . ?
N41C N42C C43C 111.9(13) . . ?
N41C N42C C46C 119.9(15) . . ?
C43C N42C C46C 128.2(16) . . ?
N42C C43C H43C 126.0 . . ?
C44C C43C N42C 107.9(15) . . ?
C44C C43C H43C 126.0 . . ?
C43C C44C H44C 127.9 . . ?
C43C C44C C45C 104.2(14) . . ?
C45C C44C H44C 127.9 . . ?
N41C C45C C32C 117.2(16) . . ?
N41C C45C C44C 112.0(14) . . ?
C44C C45C C32C 130.2(17) . . ?
N42C C46C H46E 108.2 . . ?
N42C C46C H46F 108.2 . . ?
N42C C46C C54C 116.5(14) . . ?
H46E C46C H46F 107.3 . . ?
C54C C46C H46E 108.2 . . ?
C54C C46C H46F 108.2 . . ?
C52C C51C C26C 125.1(15) . . ?
C52C C51C C56C 115.7(13) . . ?
C56C C51C C26C 118.2(12) . . ?
C51C C52C H52C 119.1 . . ?
C51C C52C C53C 121.8(14) . . ?
C53C C52C H52C 119.1 . . ?
C52C C53C H53C 118.1 . . ?
C54C C53C C52C 123.9(14) . . ?
C54C C53C H53C 118.1 . . ?
C53C C54C C46C 124.2(14) . . ?
C53C C54C C55C 115.8(13) . . ?
C55C C54C C46C 120.0(12) . . ?
C56C C55C C54C 120.0(12) . . ?
C56C C55C C64C 118.4(13) . . ?
C64C C55C C54C 121.5(15) . . ?
C55C C56C C51C 121.5(13) . . ?
C55C C56C C61C 118.7(13) . . ?
C61C C56C C51C 119.0(15) . . ?
C56C C61C H61C 120.1 . . ?
C62C C61C C56C 119.9(17) . . ?
C62C C61C H61C 120.1 . . ?
C61C C62C H62C 119.4 . . ?
C63C C62C C61C 121.1(17) . . ?
C63C C62C H62C 119.4 . . ?
C62C C63C H63C 119.7 . . ?
C64C C63C C62C 120.5(17) . . ?
C64C C63C H63C 119.7 . . ?
C55C C64C H64C 119.6 . . ?
C63C C64C C55C 120.8(17) . . ?
C63C C64C H64C 119.6 . . ?
C12D N11D Cd02 114.7(11) . . ?
C16D N11D Cd02 127.1(14) . . ?
C16D N11D C12D 118.1(15) . . ?
N11D C12D C13D 121.4(14) . . ?
N11D C12D C25D 117.8(15) . . ?
C13D C12D C25D 120.7(16) . . ?
C12D C13D H13D 120.7 . . ?
C14D C13D C12D 118.7(17) . . ?
C14D C13D H13D 120.7 . . ?
C13D C14D H14D 119.5 . . ?
C15D C14D C13D 121.0(18) . . ?
C15D C14D H14D 119.5 . . ?
C14D C15D H15D 120.5 . . ?
C14D C15D C16D 119.0(18) . . ?
C16D C15D H15D 120.5 . . ?
N11D C16D C15D 121.7(18) . . ?
N11D C16D H16D 119.1 . . ?
C15D C16D H16D 119.1 . . ?
N22D N21D Cd02 140.7(11) . . ?
C25D N21D Cd02 115.8(11) . . ?
C25D N21D N22D 103.3(11) . . ?
N21D N22D C26D 123.9(17) . . ?
C23D N22D N21D 112.7(12) . . ?
C23D N22D C26D 123.3(19) . . ?
N22D C23D H23D 126.2 . . ?
N22D C23D C24D 107.7(14) . . ?
C24D C23D H23D 126.2 . . ?
C23D C24D H24D 127.8 . . ?
C23D C24D C25D 104.5(14) . . ?
C25D C24D H24D 127.8 . . ?
N21D C25D C12D 118.2(15) . . ?
N21D C25D C24D 111.7(13) . . ?
C24D C25D C12D 129.9(16) . . ?
N22D C26D H26G 108.8 . . ?
N22D C26D H26H 108.8 . . ?
N22D C26D C51D 113.9(11) . . ?
H26G C26D H26H 107.7 . . ?
C51D C26D H26G 108.8 . . ?
C51D C26D H26H 108.8 . . ?
C32D N31D Cd06 116.2(11) . . ?
C36D N31D Cd06 125.0(13) . . ?
C36D N31D C32D 118.6(14) . . ?
N31D C32D C33D 123.4(14) . . ?
N31D C32D C45D 117.8(14) . . ?
C33D C32D C45D 118.6(15) . . ?
C32D C33D H33D 121.8 . . ?
C34D C33D C32D 116.4(16) . . ?
C34D C33D H33D 121.8 . . ?
C33D C34D H34D 119.3 . . ?
C35D C34D C33D 121.5(18) . . ?
C35D C34D H34D 119.3 . . ?
C34D C35D H35D 119.9 . . ?
C34D C35D C36D 120.1(18) . . ?
C36D C35D H35D 119.9 . . ?
N31D C36D C35D 119.5(16) . . ?
N31D C36D H36D 120.2 . . ?
C35D C36D H36D 120.2 . . ?
N42D N41D Cd06 138.9(11) . . ?
C45D N41D Cd06 114.2(10) . . ?
C45D N41D N42D 106.4(12) . . ?
N41D N42D C43D 111.0(12) . . ?
N41D N42D C46D 121.5(16) . . ?
C43D N42D C46D 127.5(16) . . ?
N42D C43D H43D 125.9 . . ?
N42D C43D C44D 108.3(14) . . ?
C44D C43D H43D 125.9 . . ?
C43D C44D H44D 128.2 . . ?
C43D C44D C45D 103.7(13) . . ?
C45D C44D H44D 128.2 . . ?
N41D C45D C32D 118.4(14) . . ?
N41D C45D C44D 110.6(13) . . ?
C44D C45D C32D 129.9(15) . . ?
N42D C46D H46G 109.2 . . ?
N42D C46D H46H 109.2 . . ?
N42D C46D C54D 111.9(12) . . ?
H46G C46D H46H 107.9 . . ?
C54D C46D H46G 109.2 . . ?
C54D C46D H46H 109.2 . . ?
C52D C51D C26D 125.4(12) . . ?
C52D C51D C56D 116.3(13) . . ?
C56D C51D C26D 118.2(11) . . ?
C51D C52D H52D 118.8 . . ?
C51D C52D C53D 122.4(15) . . ?
C53D C52D H52D 118.8 . . ?
C52D C53D H53D 117.7 . . ?
C54D C53D C52D 124.6(15) . . ?
C54D C53D H53D 117.7 . . ?
C53D C54D C46D 124.6(12) . . ?
C53D C54D C55D 114.5(13) . . ?
C55D C54D C46D 120.9(11) . . ?
C56D C55D C54D 121.3(13) . . ?
C56D C55D C64D 119.1(13) . . ?
C64D C55D C54D 119.5(15) . . ?
C55D C56D C51D 120.7(13) . . ?
C55D C56D C61D 121.4(13) . . ?
C61D C56D C51D 117.8(15) . . ?
C56D C61D H61D 121.4 . . ?
C62D C61D C56D 117.1(17) . . ?
C62D C61D H61D 121.4 . . ?
C61D C62D H62D 119.3 . . ?
C63D C62D C61D 121.5(17) . . ?
C63D C62D H62D 119.3 . . ?
C62D C63D H63D 119.0 . . ?
C62D C63D C64D 122.0(17) . . ?
C64D C63D H63D 119.0 . . ?
C55D C64D H64D 121.1 . . ?
C63D C64D C55D 117.8(17) . . ?
C63D C64D H64D 121.1 . . ?
C12E N11E Cd06 115.6(12) . . ?
C16E N11E Cd06 126.8(14) . . ?
C16E N11E C12E 116.1(16) . . ?
N11E C12E C13E 123.6(15) . . ?
N11E C12E C25E 118.3(15) . . ?
C13E C12E C25E 117.0(16) . . ?
C12E C13E H13E 121.2 . . ?
C14E C13E C12E 117.6(17) . . ?
C14E C13E H13E 121.2 . . ?
C13E C14E H14E 119.7 . . ?
C15E C14E C13E 120.6(18) . . ?
C15E C14E H14E 119.7 . . ?
C14E C15E H15E 120.7 . . ?
C14E C15E C16E 118.6(18) . . ?
C16E C15E H15E 120.7 . . ?
N11E C16E C15E 123.3(17) . . ?
N11E C16E H16E 118.4 . . ?
C15E C16E H16E 118.4 . . ?
N22E N21E Cd06 140.2(12) . . ?
C25E N21E Cd06 115.3(11) . . ?
C25E N21E N22E 103.4(12) . . ?
N21E N22E C23E 112.5(13) . . ?
N21E N22E C26E 119.3(16) . . ?
C23E N22E C26E 128.1(18) . . ?
N22E C23E H23E 126.1 . . ?
N22E C23E C24E 107.7(14) . . ?
C24E C23E H23E 126.1 . . ?
C23E C24E H24E 128.2 . . ?
C23E C24E C25E 103.5(14) . . ?
C25E C24E H24E 128.2 . . ?
N21E C25E C12E 117.3(15) . . ?
N21E C25E C24E 112.8(13) . . ?
C24E C25E C12E 129.7(16) . . ?
N22E C26E H26I 108.5 . . ?
N22E C26E H26J 108.5 . . ?
N22E C26E C51E 115.2(12) . . ?
H26I C26E H26J 107.5 . . ?
C51E C26E H26I 108.5 . . ?
C51E C26E H26J 108.5 . . ?
C32E N31E Cd03 115.3(10) . . ?
C36E N31E Cd03 124.1(12) . . ?
C36E N31E C32E 120.2(14) . . ?
N31E C32E C33E 122.3(13) . . ?
N31E C32E C45E 118.6(13) . . ?
C33E C32E C45E 118.6(14) . . ?
C32E C33E H33E 121.4 . . ?
C34E C33E C32E 117.2(15) . . ?
C34E C33E H33E 121.4 . . ?
C33E C34E H34E 120.0 . . ?
C35E C34E C33E 120.1(17) . . ?
C35E C34E H34E 120.0 . . ?
C34E C35E H35E 118.7 . . ?
C34E C35E C36E 122.6(17) . . ?
C36E C35E H35E 118.7 . . ?
N31E C36E C35E 117.6(16) . . ?
N31E C36E H36E 121.2 . . ?
C35E C36E H36E 121.2 . . ?
N42E N41E Cd03 137.3(10) . . ?
C45E N41E Cd03 116.2(10) . . ?
C45E N41E N42E 104.8(12) . . ?
N41E N42E C43E 112.9(12) . . ?
N41E N42E C46E 122.9(14) . . ?
C43E N42E C46E 123.7(15) . . ?
N42E C43E H43E 126.9 . . ?
N42E C43E C44E 106.1(13) . . ?
C44E C43E H43E 126.9 . . ?
C43E C44E H44E 127.7 . . ?
C43E C44E C45E 104.6(13) . . ?
C45E C44E H44E 127.7 . . ?
N41E C45E C32E 116.8(13) . . ?
N41E C45E C44E 111.5(12) . . ?
C44E C45E C32E 131.3(14) . . ?
N42E C46E H46I 108.2 . . ?
N42E C46E H46J 108.2 . . ?
N42E C46E C54E 116.3(13) . . ?
H46I C46E H46J 107.4 . . ?
C54E C46E H46I 108.2 . . ?
C54E C46E H46J 108.2 . . ?
C52E C51E C26E 121.5(13) . . ?
C52E C51E C56E 117.9(12) . . ?
C56E C51E C26E 120.7(13) . . ?
C51E C52E H52E 119.8 . . ?
C51E C52E C53E 120.3(13) . . ?
C53E C52E H52E 119.8 . . ?
C52E C53E H53E 118.3 . . ?
C54E C53E C52E 123.4(14) . . ?
C54E C53E H53E 118.3 . . ?
C53E C54E C46E 121.3(14) . . ?
C53E C54E C55E 117.5(12) . . ?
C55E C54E C46E 121.0(13) . . ?
C54E C55E C64E 120.5(15) . . ?
C56E C55E C54E 119.7(12) . . ?
C56E C55E C64E 119.7(13) . . ?
C55E C56E C51E 121.0(11) . . ?
C55E C56E C61E 119.5(13) . . ?
C61E C56E C51E 119.4(14) . . ?
C56E C61E H61E 120.8 . . ?
C62E C61E C56E 118.5(16) . . ?
C62E C61E H61E 120.8 . . ?
C61E C62E H62E 119.1 . . ?
C63E C62E C61E 121.8(16) . . ?
C63E C62E H62E 119.1 . . ?
C62E C63E H63E 119.2 . . ?
C62E C63E C64E 121.5(17) . . ?
C64E C63E H63E 119.2 . . ?
C55E C64E H64E 120.9 . . ?
C63E C64E C55E 118.2(16) . . ?
C63E C64E H64E 120.9 . . ?
C12F N11F Cd03 118.3(10) . . ?
C16F N11F Cd03 122.9(12) . . ?
C16F N11F C12F 118.3(14) . . ?
N11F C12F C13F 120.9(13) . . ?
N11F C12F C25F 117.2(13) . . ?
C13F C12F C25F 121.8(14) . . ?
C12F C13F H13F 120.1 . . ?
C14F C13F C12F 119.9(15) . . ?
C14F C13F H13F 120.1 . . ?
C13F C14F H14F 120.0 . . ?
C15F C14F C13F 119.9(16) . . ?
C15F C14F H14F 120.0 . . ?
C14F C15F H15F 120.7 . . ?
C14F C15F C16F 118.7(16) . . ?
C16F C15F H15F 120.7 . . ?
N11F C16F C15F 122.1(16) . . ?
N11F C16F H16F 118.9 . . ?
C15F C16F H16F 118.9 . . ?
N22F N21F Cd03 140.2(10) . . ?
C25F N21F Cd03 115.8(10) . . ?
C25F N21F N22F 103.9(11) . . ?
N21F N22F C23F 111.6(11) . . ?
N21F N22F C26F 120.5(14) . . ?
C23F N22F C26F 127.8(14) . . ?
N22F C23F H23F 126.1 . . ?
C24F C23F N22F 107.9(13) . . ?
C24F C23F H23F 126.1 . . ?
C23F C24F H24F 127.6 . . ?
C23F C24F C25F 104.9(13) . . ?
C25F C24F H24F 127.6 . . ?
N21F C25F C12F 116.9(13) . . ?
N21F C25F C24F 111.7(12) . . ?
C24F C25F C12F 130.9(14) . . ?
N22F C26F H26K 108.6 . . ?
N22F C26F H26L 108.6 . . ?
N22F C26F C51F 114.5(11) . . ?
H26K C26F H26L 107.6 . . ?
C51F C26F H26K 108.6 . . ?
C51F C26F H26L 108.6 . . ?
C32F N31F Cd02 117.2(12) . . ?
C36F N31F Cd02 123.9(15) . . ?
C36F N31F C32F 118.6(16) . . ?
N31F C32F C33F 121.9(15) . . ?
N31F C32F C45F 117.9(15) . . ?
C33F C32F C45F 120.2(16) . . ?
C32F C33F H33F 120.2 . . ?
C34F C33F C32F 119.5(18) . . ?
C34F C33F H33F 120.2 . . ?
C33F C34F H34F 121.0 . . ?
C35F C34F C33F 118.1(18) . . ?
C35F C34F H34F 121.0 . . ?
C34F C35F H35F 118.8 . . ?
C34F C35F C36F 122.3(18) . . ?
C36F C35F H35F 118.8 . . ?
N31F C36F C35F 119.5(18) . . ?
N31F C36F H36F 120.3 . . ?
C35F C36F H36F 120.3 . . ?
N42F N41F Cd02 140.3(12) . . ?
C45F N41F Cd02 115.8(11) . . ?
C45F N41F N42F 103.9(12) . . ?
N41F N42F C43F 111.6(12) . . ?
N41F N42F C46F 119.0(18) . . ?
C43F N42F C46F 129.4(19) . . ?
N42F C43F H43F 126.0 . . ?
C44F C43F N42F 108.0(14) . . ?
C44F C43F H43F 126.0 . . ?
C43F C44F H44F 128.0 . . ?
C43F C44F C45F 103.9(14) . . ?
C45F C44F H44F 128.0 . . ?
N41F C45F C32F 117.4(14) . . ?
N41F C45F C44F 112.6(13) . . ?
C44F C45F C32F 129.7(15) . . ?
N42F C46F H46K 108.1 . . ?
N42F C46F H46L 108.1 . . ?
N42F C46F C54F 117.0(14) . . ?
H46K C46F H46L 107.3 . . ?
C54F C46F H46K 108.1 . . ?
C54F C46F H46L 108.1 . . ?
C52F C51F C26F 124.2(13) . . ?
C52F C51F C56F 117.6(12) . . ?
C56F C51F C26F 118.1(12) . . ?
C51F C52F H52F 118.9 . . ?
C51F C52F C53F 122.2(14) . . ?
C53F C52F H52F 118.9 . . ?
C52F C53F H53F 119.4 . . ?
C54F C53F C52F 121.1(13) . . ?
C54F C53F H53F 119.4 . . ?
C53F C54F C46F 122.0(14) . . ?
C53F C54F C55F 119.3(12) . . ?
C55F C54F C46F 118.6(12) . . ?
C56F C55F C54F 119.2(12) . . ?
C56F C55F C64F 120.7(13) . . ?
C64F C55F C54F 119.9(14) . . ?
C55F C56F C51F 120.0(12) . . ?
C55F C56F C61F 118.8(13) . . ?
C61F C56F C51F 121.1(14) . . ?
C56F C61F H61F 121.1 . . ?
C62F C61F C56F 117.8(15) . . ?
C62F C61F H61F 121.1 . . ?
C61F C62F H62F 118.1 . . ?
C63F C62F C61F 123.7(16) . . ?
C63F C62F H62F 118.1 . . ?
C62F C63F H63F 119.5 . . ?
C62F C63F C64F 121.1(17) . . ?
C64F C63F H63F 119.5 . . ?
C55F C64F H64F 121.2 . . ?
C63F C64F C55F 117.7(16) . . ?
C63F C64F H64F 121.2 . . ?
C12G N11G Cd06 116.8(11) . . ?
C16G N11G Cd06 124.6(13) . . ?
C16G N11G C12G 118.5(15) . . ?
N11G C12G C13G 120.1(15) . . ?
N11G C12G C25G 117.0(15) . . ?
C13G C12G C25G 122.7(16) . . ?
C12G C13G H13G 119.7 . . ?
C14G C13G C12G 120.5(17) . . ?
C14G C13G H13G 119.7 . . ?
C13G C14G H14G 119.7 . . ?
C15G C14G C13G 120.6(18) . . ?
C15G C14G H14G 119.7 . . ?
C14G C15G H15G 121.3 . . ?
C14G C15G C16G 117.4(17) . . ?
C16G C15G H15G 121.3 . . ?
N11G C16G C15G 122.6(17) . . ?
N11G C16G H16G 118.7 . . ?
C15G C16G H16G 118.7 . . ?
N22G N21G Cd06 138.0(11) . . ?
C25G N21G Cd06 116.8(11) . . ?
C25G N21G N22G 105.2(12) . . ?
N21G N22G C26G 123.2(15) . . ?
C23G N22G N21G 112.1(13) . . ?
C23G N22G C26G 124.7(16) . . ?
N22G C23G H23G 126.7 . . ?
N22G C23G C24G 106.6(14) . . ?
C24G C23G H23G 126.7 . . ?
C23G C24G H24G 127.3 . . ?
C23G C24G C25G 105.4(14) . . ?
C25G C24G H24G 127.3 . . ?
N21G C25G C12G 118.0(15) . . ?
N21G C25G C24G 110.6(13) . . ?
C24G C25G C12G 131.1(16) . . ?
N22G C26G H26M 108.8 . . ?
N22G C26G H26N 108.8 . . ?
N22G C26G C71G 113.9(14) . . ?
H26M C26G H26N 107.7 . . ?
C71G C26G H26M 108.8 . . ?
C71G C26G H26N 108.8 . . ?
C32G N31G Cd01 117.3(10) . . ?
C36G N31G Cd01 124.7(11) . . ?
C36G N31G C32G 118.0(13) . . ?
N31G C32G C33G 121.8(13) . . ?
N31G C32G C45G 116.1(12) . . ?
C33G C32G C45G 121.9(14) . . ?
C32G C33G H33G 120.3 . . ?
C34G C33G C32G 119.4(16) . . ?
C34G C33G H33G 120.3 . . ?
C33G C34G H34G 120.2 . . ?
C35G C34G C33G 119.7(17) . . ?
C35G C34G H34G 120.2 . . ?
C34G C35G H35G 120.1 . . ?
C34G C35G C36G 119.9(17) . . ?
C36G C35G H35G 120.1 . . ?
N31G C36G C35G 121.0(15) . . ?
N31G C36G H36G 119.5 . . ?
C35G C36G H36G 119.5 . . ?
N42G N41G Cd01 140.6(10) . . ?
C45G N41G Cd01 114.0(9) . . ?
C45G N41G N42G 105.1(11) . . ?
N41G N42G C46G 116.9(13) . . ?
C43G N42G N41G 111.2(11) . . ?
C43G N42G C46G 131.4(14) . . ?
N42G C43G H43G 126.0 . . ?
N42G C43G C44G 108.0(13) . . ?
C44G C43G H43G 126.0 . . ?
C43G C44G H44G 128.0 . . ?
C43G C44G C45G 104.1(12) . . ?
C45G C44G H44G 128.0 . . ?
N41G C45G C32G 121.0(13) . . ?
N41G C45G C44G 111.6(12) . . ?
C44G C45G C32G 127.3(14) . . ?
N42G C46G H46M 109.2 . . ?
N42G C46G H46N 109.2 . . ?
N42G C46G C73G 112.1(13) . . ?
H46M C46G H46N 107.9 . . ?
C73G C46G H46M 109.2 . . ?
C73G C46G H46N 109.2 . . ?
C52G N51G Cd03 116.2(12) . 2_656 ?
C56G N51G Cd03 121.2(14) . 2_656 ?
C56G N51G C52G 122.6(15) . . ?
N51G C52G C53G 120.9(15) . . ?
N51G C52G C65G 117.2(15) . . ?
C53G C52G C65G 121.8(16) . . ?
C52G C53G H53G 121.7 . . ?
C54G C53G C52G 116.5(17) . . ?
C54G C53G H53G 121.7 . . ?
C53G C54G H54G 119.2 . . ?
C55G C54G C53G 121.6(18) . . ?
C55G C54G H54G 119.2 . . ?
C54G C55G H55G 119.3 . . ?
C54G C55G C56G 121.5(18) . . ?
C56G C55G H55G 119.3 . . ?
N51G C56G C55G 116.9(16) . . ?
N51G C56G H56G 121.6 . . ?
C55G C56G H56G 121.6 . . ?
N62G N61G Cd03 137.0(11) . 2_656 ?
C65G N61G Cd03 117.5(11) . 2_656 ?
C65G N61G N62G 105.3(12) . . ?
N61G N62G C63G 111.0(13) . . ?
N61G N62G C66G 121.6(13) . . ?
C63G N62G C66G 127.3(15) . . ?
N62G C63G H63G 125.7 . . ?
N62G C63G C64G 108.5(14) . . ?
C64G C63G H63G 125.7 . . ?
C63G C64G H64G 128.4 . . ?
C63G C64G C65G 103.2(14) . . ?
C65G C64G H64G 128.4 . . ?
N61G C65G C52G 119.0(15) . . ?
N61G C65G C64G 111.9(13) . . ?
C64G C65G C52G 129.0(16) . . ?
N62G C66G H66A 109.4 . . ?
N62G C66G H66B 109.4 . . ?
N62G C66G C75G 111.2(12) . . ?
H66A C66G H66B 108.0 . . ?
C75G C66G H66A 109.4 . . ?
C75G C66G H66B 109.4 . . ?
C72G C71G C26G 119.4(13) . . ?
C72G C71G C76G 119.8(14) . . ?
C76G C71G C26G 120.7(13) . . ?
C71G C72G C73G 120.3(14) . . ?
C71G C72G C77G 119.7(14) . . ?
C73G C72G C77G 119.9(14) . . ?
C72G C73G C46G 123.3(15) . . ?
C74G C73G C46G 116.6(14) . . ?
C74G C73G C72G 119.9(14) . . ?
C73G C74G C75G 119.2(14) . . ?
C73G C74G C78G 122.2(13) . . ?
C75G C74G C78G 118.4(14) . . ?
C74G C75G C66G 118.9(13) . . ?
C76G C75G C66G 120.3(13) . . ?
C76G C75G C74G 120.8(14) . . ?
C71G C76G C79G 117.6(14) . . ?
C75G C76G C71G 119.4(14) . . ?
C75G C76G C79G 122.7(14) . . ?
C72G C77G H77A 109.5 . . ?
C72G C77G H77B 109.5 . . ?
C72G C77G H77C 109.5 . . ?
H77A C77G H77B 109.5 . . ?
H77A C77G H77C 109.5 . . ?
H77B C77G H77C 109.5 . . ?
C74G C78G H78A 109.5 . . ?
C74G C78G H78B 109.5 . . ?
C74G C78G H78C 109.5 . . ?
H78A C78G H78B 109.5 . . ?
H78A C78G H78C 109.5 . . ?
H78B C78G H78C 109.5 . . ?
C76G C79G H79A 109.5 . . ?
C76G C79G H79B 109.5 . . ?
C76G C79G H79C 109.5 . . ?
H79A C79G H79B 109.5 . . ?
H79A C79G H79C 109.5 . . ?
H79B C79G H79C 109.5 . . ?
C12H N11H Cd04 116.5(11) . . ?
C16H N11H Cd04 123.1(13) . . ?
C16H N11H C12H 119.6(15) . . ?
N11H C12H C13H 120.3(14) . . ?
N11H C12H C25H 118.3(14) . . ?
C13H C12H C25H 121.3(15) . . ?
C12H C13H H13H 120.2 . . ?
C14H C13H C12H 119.7(16) . . ?
C14H C13H H13H 120.2 . . ?
C13H C14H H14H 119.3 . . ?
C15H C14H C13H 121.4(18) . . ?
C15H C14H H14H 119.3 . . ?
C14H C15H H15H 121.5 . . ?
C14H C15H C16H 116.9(17) . . ?
C16H C15H H15H 121.5 . . ?
N11H C16H C15H 122.0(17) . . ?
N11H C16H H16H 119.0 . . ?
C15H C16H H16H 119.0 . . ?
N22H N21H Cd04 138.7(11) . . ?
C25H N21H Cd04 117.2(11) . . ?
C25H N21H N22H 104.0(12) . . ?
N21H N22H C26H 121.2(14) . . ?
C23H N22H N21H 112.2(12) . . ?
C23H N22H C26H 126.4(16) . . ?
N22H C23H H23H 126.2 . . ?
N22H C23H C24H 107.6(14) . . ?
C24H C23H H23H 126.2 . . ?
C23H C24H H24H 128.1 . . ?
C23H C24H C25H 103.7(13) . . ?
C25H C24H H24H 128.1 . . ?
N21H C25H C12H 117.4(14) . . ?
N21H C25H C24H 112.2(13) . . ?
C24H C25H C12H 129.7(15) . . ?
N22H C26H H26O 109.8 . . ?
N22H C26H H26P 109.8 . . ?
N22H C26H C71H 109.5(14) . . ?
H26O C26H H26P 108.2 . . ?
C71H C26H H26O 109.8 . . ?
C71H C26H H26P 109.8 . . ?
C32H N31H Cd02 117.5(10) . . ?
C36H N31H Cd02 123.6(12) . . ?
C36H N31H C32H 118.5(14) . . ?
N31H C32H C33H 122.7(14) . . ?
N31H C32H C45H 117.0(14) . . ?
C33H C32H C45H 120.0(15) . . ?
C32H C33H H33H 121.7 . . ?
C34H C33H C32H 116.5(16) . . ?
C34H C33H H33H 121.7 . . ?
C33H C34H H34H 118.9 . . ?
C35H C34H C33H 122.2(18) . . ?
C35H C34H H34H 118.9 . . ?
C34H C35H H35H 120.4 . . ?
C34H C35H C36H 119.3(18) . . ?
C36H C35H H35H 120.4 . . ?
N31H C36H C35H 120.6(16) . . ?
N31H C36H H36H 119.7 . . ?
C35H C36H H36H 119.7 . . ?
N42H N41H Cd02 137.6(11) . . ?
C45H N41H Cd02 115.5(10) . . ?
C45H N41H N42H 106.2(12) . . ?
N41H N42H C43H 110.3(12) . . ?
N41H N42H C46H 119.3(14) . . ?
C43H N42H C46H 130.4(15) . . ?
N42H C43H H43H 125.7 . . ?
N42H C43H C44H 108.6(14) . . ?
C44H C43H H43H 125.7 . . ?
C43H C44H H44H 128.5 . . ?
C43H C44H C45H 103.1(13) . . ?
C45H C44H H44H 128.5 . . ?
N41H C45H C32H 118.4(14) . . ?
N41H C45H C44H 111.6(13) . . ?
C44H C45H C32H 129.7(15) . . ?
N42H C46H H46O 109.2 . . ?
N42H C46H H46P 109.2 . . ?
N42H C46H C73H 112.2(14) . . ?
H46O C46H H46P 107.9 . . ?
C73H C46H H46O 109.2 . . ?
C73H C46H H46P 109.2 . . ?
C52H N51H Cd05 115.7(11) . 2_656 ?
C52H N51H C56H 120.8(15) . . ?
C56H N51H Cd05 123.4(13) . 2_656 ?
N51H C52H C53H 120.8(15) . . ?
N51H C52H C65H 117.3(15) . . ?
C53H C52H C65H 121.7(16) . . ?
C52H C53H H53H 120.3 . . ?
C54H C53H C52H 119.3(17) . . ?
C54H C53H H53H 120.3 . . ?
C53H C54H H54H 120.5 . . ?
C55H C54H C53H 118.9(18) . . ?
C55H C54H H54H 120.5 . . ?
C54H C55H H55H 119.5 . . ?
C54H C55H C56H 120.9(18) . . ?
C56H C55H H55H 119.5 . . ?
N51H C56H C55H 119.2(16) . . ?
N51H C56H H56H 120.4 . . ?
C55H C56H H56H 120.4 . . ?
N62H N61H Cd05 137.1(12) . 2_656 ?
C65H N61H Cd05 116.3(11) . 2_656 ?
C65H N61H N62H 106.5(12) . . ?
N61H N62H C63H 110.9(13) . . ?
N61H N62H C66H 121.1(16) . . ?
C63H N62H C66H 127.9(16) . . ?
N62H C63H H63H 126.3 . . ?
N62H C63H C64H 107.4(14) . . ?
C64H C63H H63H 126.3 . . ?
C63H C64H H64H 127.8 . . ?
C63H C64H C65H 104.4(14) . . ?
C65H C64H H64H 127.8 . . ?
N61H C65H C52H 119.2(15) . . ?
N61H C65H C64H 110.7(13) . . ?
C64H C65H C52H 129.3(16) . . ?
N62H C66H H66C 109.4 . . ?
N62H C66H H66D 109.4 . . ?
N62H C66H C75H 111.0(14) . . ?
H66C C66H H66D 108.0 . . ?
C75H C66H H66C 109.4 . . ?
C75H C66H H66D 109.4 . . ?
C72H C71H C26H 116.9(14) . . ?
C76H C71H C26H 121.8(14) . . ?
C76H C71H C72H 121.3(15) . . ?
C71H C72H C77H 121.0(16) . . ?
C73H C72H C71H 117.3(16) . . ?
C73H C72H C77H 121.7(16) . . ?
C72H C73H C46H 125.5(14) . . ?
C74H C73H C46H 112.2(13) . . ?
C74H C73H C72H 122.3(16) . . ?
C73H C74H C75H 118.9(16) . . ?
C73H C74H C78H 123.6(16) . . ?
C75H C74H C78H 117.5(16) . . ?
C74H C75H C66H 120.1(16) . . ?
C76H C75H C66H 119.3(16) . . ?
C76H C75H C74H 120.6(16) . . ?
C71H C76H C79H 121.2(16) . . ?
C75H C76H C71H 119.5(15) . . ?
C75H C76H C79H 119.2(16) . . ?
C72H C77H H77D 109.5 . . ?
C72H C77H H77E 109.5 . . ?
C72H C77H H77F 109.5 . . ?
H77D C77H H77E 109.5 . . ?
H77D C77H H77F 109.5 . . ?
H77E C77H H77F 109.5 . . ?
C74H C78H H78D 109.5 . . ?
C74H C78H H78E 109.5 . . ?
C74H C78H H78F 109.5 . . ?
H78D C78H H78E 109.5 . . ?
H78D C78H H78F 109.5 . . ?
H78E C78H H78F 109.5 . . ?
C76H C79H H79D 109.5 . . ?
C76H C79H H79E 109.5 . . ?
C76H C79H H79F 109.5 . . ?
H79D C79H H79E 109.5 . . ?
H79D C79H H79F 109.5 . . ?
H79E C79H H79F 109.5 . . ?
F13 B11 F12 108.8(18) . . ?
F13 B11 F14 109.2(18) . . ?
F14 B11 F12 114.6(19) . . ?
F15 B11 F12 107.5(18) . . ?
F15 B11 F13 110.1(19) . . ?
F15 B11 F14 106.6(18) . . ?
F22 B21 F23 109.2(17) . . ?
F22 B21 F25 106.3(18) . . ?
F23 B21 F25 113.2(19) . . ?
F24 B21 F22 112.1(19) . . ?
F24 B21 F23 106.6(17) . . ?
F24 B21 F25 109.5(18) . . ?
F32 B31 F33 108.4(19) . . ?
F32 B31 F34 114(2) . . ?
F34 B31 F33 103.8(17) . . ?
F35 B31 F32 109.1(18) . . ?
F35 B31 F33 112.9(19) . . ?
F35 B31 F34 108.1(18) . . ?
F42 B41 F43 103.2(19) . . ?
F42 B41 F44 118(2) . . ?
F42 B41 F45 104.5(19) . . ?
F43 B41 F44 105.8(19) . . ?
F43 B41 F45 118(2) . . ?
F45 B41 F44 108(2) . . ?
F52 B51 F53 107.9(16) . . ?
F52 B51 F54 112.1(17) . . ?
F52 B51 F55 109.8(17) . . ?
F53 B51 F54 108.5(16) . . ?
F53 B51 F55 112.2(17) . . ?
F54 B51 F55 106.3(15) . . ?
F62 B61 F63 110.7(18) . . ?
F62 B61 F65 108.7(17) . . ?
F63 B61 F65 110.1(18) . . ?
F64 B61 F62 111.6(18) . . ?
F64 B61 F63 106.1(17) . . ?
F64 B61 F65 109.6(17) . . ?
F72 B71 F75 109.2(19) . . ?
F73 B71 F72 111.9(18) . . ?
F73 B71 F75 108.8(18) . . ?
F74 B71 F72 109.0(18) . . ?
F74 B71 F73 111.0(19) . . ?
F74 B71 F75 106.7(18) . . ?
F82 B81 F83 105(2) . . ?
F82 B81 F84 116(3) . . ?
F82 B81 F85 109(2) . . ?
F83 B81 F85 114(2) . . ?
F84 B81 F83 108(2) . . ?
F84 B81 F85 105(2) . . ?

_shelx_res_file                  
;
TITL WMDWA013_Cu in C2/c
    wmdwa013_cu_sq.res
    created by SHELXL-2017/1 at 09:17:34 on 04-Dec-2019
CELL 1.54184 89.682776 24.780104 51.462815 90 147.8209 90
ZERR 4 0.031399 0.00095 0.019158 0 0.0905 0
LATT 7
SYMM -X,+Y,0.5-Z
SFAC C H B Cd F N O
UNIT 2016 1888 96 48 384 480 80
DEFS 0.001 0.1 0.01 0.04 1
DFIX 1.34 0.01 N11A C16A
DFIX 1.38 0.01 C16A C15A
DFIX 1.38 0.01 C15A C14A
DFIX 1.38 0.01 C14A C13A
DFIX 1.39 0.01 C13A C12A
DFIX 1.35 0.01 N11A C12A
DFIX 1.45 0.01 C25A C12A
DFIX 1.34 0.01 N21A C25A
DFIX 1.35 0.01 N22A N21A
DFIX 1.34 0.01 N22A C23A
DFIX 1.37 0.01 C24A C23A
DFIX 1.39 0.01 C25A C24A
SADI C71H C26H C73H C46H C75H C66H C73G C46G C75G C66G C71G C26G
SADI C54B C46B C51B C26B C51A C26A C54A C46A C54F C46F C51F C26F C54E C46E =
 C51E C26E C51C C26C C54C C46C C51D C26D C54D C46D
SADI N42C C46C N22A C26A N22B C26B N42G C46G N62G C66G N22G C26G N42D C46D =
 N22E C26E N42E C46E N22F C26F N42F C46F N22D C26D N42H C46H N62H C66H N22H =
 C26H N22C C26C N42B C46B
SADI N62G C66G N22G C26G N42G C46G N22B C26B N42A C46A N22A C26A N42C C46C =
 N22C C26C N42B C46B N22H C26H N42D C46D N42E C46E N22F C26F N22D C26D N42F =
 C46F N42H C46H N62H C66H N22E C26E
SADI C54C C46C C51C C26C C51A C26A C54A C46A C54B C46B C51B C26B C54D C46D =
 C51D C26D C51F C26F C54F C46F C51E C26E C54E C46E
FLAT N11C C12C C13C C14C C15C C16C
FLAT N31C C32C C33C C34C C35C C36C
FLAT N11D C12D C13D C14D C15D C16D
FLAT N31D C32D C33D C34D C35D C36D
FLAT N11E C12E C13E C14E C15E C16E
FLAT N31E C32E C33E C34E C35E C36E
FLAT N11F C12F C13F C14F C15F C16F
FLAT N31F C32F C33F C34F C35F C36F
FLAT N11G C12G C13G C14G C15G C16G
FLAT N51G C52G C53G C54G C55G C56G
FLAT N11H C12H C13H C14H C15H C16H
FLAT N11B C12B C13B C14B C15B C16B
FLAT N31G C32G C33G C34G C35G C36G
FLAT N41A N42A C43A C44A C45A
FLAT N21B N22B C23B C24B C25B
FLAT N41B N42B C43B C44B C45B
FLAT N21C N22C C23C C24C C25C
FLAT N41C N42C C43C C44C C45C
FLAT N21D N22D C23D C24D C25D
FLAT N41D N42D C43D C44D C45D
FLAT N21E N22E C23E C24E C25E
FLAT N41E N42E C43E C44E C45E
FLAT N21F N22F C23F C24F C25F
FLAT N41F N42F C43F C44F C45F
FLAT N21G N22G C23G C24G C25G
FLAT N41G N42G C43G C44G C45G
FLAT N61G N62G C63G C64G C65G
FLAT N21H N22H C23H C24H C25H
FLAT N51H C52H C53H C54H C55H C56H
FLAT N61H N62H C63H C64H C65H
FLAT N31H C32H C33H C34H C35H C36H
FLAT N41H N42H C43H C44H C45H
FLAT N21A N22A C23A C24A C25A
FLAT N11A C12A C13A C14A C15A C16A
FLAT C62A C63A C64A C55A C56A C61A
FLAT C55D C56D C61D C62D C63D C64D
SIMU $C $N $O $B $F
RIGU $C $N $O $B $F

L.S. 12 0 610
PLAN  30
SIZE 0.08 0.161 0.224
TEMP -123.11(11)
FREE F85 F14
BOND $H
ABIN
fmap 2
acta
SHEL 999 1.15
OMIT -43 19 23
OMIT -52 14 28
OMIT -61 13 33
OMIT -59 11 23
OMIT -63 13 30
OMIT -51 15 18
OMIT -11 3 4
OMIT -7 1 1
OMIT -5 5 3
OMIT -58 12 26
OMIT -12 2 5
OMIT -57 13 27
OMIT -36 8 23
OMIT -16 4 8
OMIT -8 4 3
OMIT -6 2 1
OMIT 4 4 0
OMIT -53 11 24
OMIT -40 10 21
OMIT -62 10 27
OMIT -41 9 24
OMIT 6 2 1
OMIT -12 4 4
OMIT -62 10 25
OMIT 3 3 2
OMIT -48 20 21
OMIT -8 6 9
OMIT 13 1 0
OMIT -57 17 23
OMIT 2 0 4
OMIT 1 1 3
OMIT 3 3 4
OMIT -22 0 12
OMIT -10 2 6
OMIT -16 0 8
OMIT 10 4 3
OMIT -60 16 24
OMIT -13 3 6
OMIT -51 9 25
OMIT -33 9 21
OMIT 4 4 5
OMIT 3 1 6
OMIT 8 6 1
OMIT -59 11 24
OMIT -64 12 27
OMIT -55 13 21
OMIT -46 12 23
OMIT 1 5 3
OMIT -48 12 26
OMIT -10 4 5
REM <olex2.extras>
REM <HklSrc "%.\\wmdwa013_cu_sq.hkl">
REM </olex2.extras>

WGHT    0.200000
FVAR       0.34206   0.66077   0.65116   0.83102   0.76363   0.79369   0.53603
FVAR       0.77770   0.70566
CD01  4    0.311927    0.315756    0.352553    11.00000    0.19719    0.07828 =
         0.14919    0.00021    0.14773   -0.00423
CD02  4    0.372965    0.375396    0.737734    11.00000    0.18969    0.11654 =
         0.19744   -0.02626    0.17385   -0.01322
CD03  4    0.530675    0.639494    0.939815    11.00000    0.21471    0.08510 =
         0.21288    0.01209    0.19210    0.00639
CD04  4    0.341904    0.057405    0.544609    11.00000    0.19560    0.09689 =
         0.20280   -0.00794    0.17557   -0.01695
CD05  4    0.456011    0.022521    0.548947    11.00000    0.25939    0.10861 =
         0.26470   -0.02333    0.23265   -0.00300
CD06  4    0.352413    0.667343    0.573339    11.00000    0.19871    0.13861 =
         0.19389    0.01694    0.17618    0.02558
N11A  6    0.472871    0.003374    0.612515    11.00000    0.16347    0.06803 =
         0.24370   -0.03585    0.16073   -0.00788
C12A  1    0.472833    0.042117    0.631402    11.00000    0.22039    0.08225 =
         0.23036   -0.01179    0.19941   -0.02682
C13A  1    0.485684    0.034988    0.674578    11.00000    0.18511    0.12967 =
         0.21876    0.01487    0.17051   -0.01438
AFIX  43
H13A  2    0.485246    0.062754    0.686654    11.00000   -1.20000
AFIX   0
C14A  1    0.499001   -0.013369    0.699147    11.00000    0.18786    0.12583 =
         0.20968    0.00316    0.15747   -0.01251
AFIX  43
H14A  2    0.507218   -0.020209    0.727753    11.00000   -1.20000
AFIX   0
C15A  1    0.500150   -0.051446    0.681450    11.00000    0.20790    0.12965 =
         0.22458   -0.03405    0.16177   -0.02745
AFIX  43
H15A  2    0.511705   -0.082397    0.700407    11.00000   -1.20000
AFIX   0
C16A  1    0.484316   -0.044467    0.635646    11.00000    0.19086    0.08361 =
         0.23144   -0.03005    0.16513   -0.01180
AFIX  43
H16A  2    0.481511   -0.074391    0.620266    11.00000   -1.20000
AFIX   0
N21A  6    0.454669    0.101537    0.572563    11.00000    0.26590    0.08446 =
         0.24421    0.00830    0.23197    0.00888
N22A  6    0.447181    0.153746    0.559861    11.00000    0.31569    0.10077 =
         0.25561    0.01404    0.25535    0.03433
C23A  1    0.449287    0.179120    0.586034    11.00000    0.28299    0.09184 =
         0.22779   -0.00268    0.22233    0.01410
AFIX  43
H23A  2    0.445524    0.216156    0.583731    11.00000   -1.20000
AFIX   0
C24A  1    0.457814    0.141869    0.616455    11.00000    0.24850    0.09848 =
         0.23713    0.00799    0.21993    0.00973
AFIX  43
H24A  2    0.460410    0.146816    0.638430    11.00000   -1.20000
AFIX   0
C25A  1    0.461863    0.094812    0.607969    11.00000    0.22107    0.09483 =
         0.22079   -0.00453    0.20091    0.00248
C26A  1    0.436438    0.173655    0.519695    11.00000    0.39246    0.10309 =
         0.29984    0.01835    0.31465    0.01639
AFIX  23
H26A  2    0.445658    0.153353    0.519108    11.00000   -1.20000
H26B  2    0.442166    0.211878    0.526394    11.00000   -1.20000
AFIX   0
SAME 0.02 0.04 N11A > C25A
N31A  6    0.279660    0.315159    0.334996    11.00000    0.21311    0.15216 =
         0.12820    0.01457    0.13030    0.01099
C32A  1    0.267221    0.265409    0.321694    11.00000    0.21385    0.20793 =
         0.14594   -0.01162    0.13675   -0.03111
C33A  1    0.242423    0.262070    0.299679    11.00000    0.22364    0.25914 =
         0.18990    0.00802    0.15442   -0.03436
AFIX  43
H33A  2    0.233721    0.228036    0.289488    11.00000   -1.20000
AFIX   0
C34A  1    0.230608    0.308110    0.292764    11.00000    0.21946    0.31234 =
         0.19685    0.00094    0.16796   -0.02577
AFIX  43
H34A  2    0.213584    0.305604    0.277122    11.00000   -1.20000
AFIX   0
C35A  1    0.243148    0.356877    0.308154    11.00000    0.19542    0.28787 =
         0.19570   -0.00343    0.15733    0.00498
AFIX  43
H35A  2    0.236435    0.388087    0.306977    11.00000   -1.20000
AFIX   0
C36A  1    0.266563    0.359342    0.325977    11.00000    0.19447    0.23059 =
         0.15997    0.01182    0.14933    0.00666
AFIX  43
H36A  2    0.273687    0.393962    0.332104    11.00000   -1.20000
AFIX   0
N41A  6    0.294592    0.228205    0.327688    11.00000    0.26009    0.10429 =
         0.15829   -0.02178    0.16364   -0.03853
N42A  6    0.301481    0.179044    0.329052    11.00000    0.35698    0.10144 =
         0.17608   -0.03166    0.21622   -0.03863
C43A  1    0.289399    0.139061    0.324721    11.00000    0.31827    0.12150 =
         0.18155   -0.04586    0.17760   -0.07448
AFIX  43
H43A  2    0.291531    0.101396    0.325051    11.00000   -1.20000
AFIX   0
C44A  1    0.273292    0.163579    0.319705    11.00000    0.27910    0.16520 =
         0.15800   -0.00984    0.15033   -0.06215
AFIX  43
H44A  2    0.261815    0.146475    0.315406    11.00000   -1.20000
AFIX   0
C45A  1    0.277395    0.219349    0.322282    11.00000    0.23897    0.15152 =
         0.14330   -0.02185    0.14286   -0.05801
C46A  1    0.315510    0.170610    0.325317    11.00000    0.44826    0.13409 =
         0.22148    0.00291    0.28692    0.02245
AFIX  23
H46A  2    0.310595    0.199425    0.305548    11.00000   -1.20000
H46B  2    0.310259    0.135287    0.310020    11.00000   -1.20000
AFIX   0
C51A  1    0.405502    0.170611    0.469906    11.00000    0.41279    0.10919 =
         0.28090    0.03577    0.31378    0.06060
C52A  1    0.387252    0.162818    0.463365    11.00000    0.39433    0.09351 =
         0.26048    0.02014    0.29518    0.05034
AFIX  43
H52A  2    0.394875    0.154711    0.491206    11.00000   -1.20000
AFIX   0
C53A  1    0.358445    0.166131    0.418541    11.00000    0.39513    0.08096 =
         0.24092    0.01630    0.28705    0.02671
AFIX  43
H53A  2    0.347117    0.164217    0.416979    11.00000   -1.20000
AFIX   0
C54A  1    0.346071    0.172093    0.376615    11.00000    0.42870    0.10303 =
         0.25225    0.01629    0.30639    0.05377
C55A  1    0.363614    0.177570    0.379895    11.00000    0.47852    0.14366 =
         0.29749    0.04732    0.35375    0.07098
C56A  1    0.392733    0.177771    0.425603    11.00000    0.46778    0.14845 =
         0.31233    0.04238    0.35755    0.07609
C61A  1    0.410605    0.185786    0.430118    11.00000    0.49326    0.21517 =
         0.33439    0.07722    0.38014    0.06779
AFIX  43
H61A  2    0.430421    0.186266    0.460921    11.00000   -1.20000
AFIX   0
C62A  1    0.397400    0.192770    0.387184    11.00000    0.52421    0.25014 =
         0.33804    0.09761    0.39355    0.12064
AFIX  43
H62A  2    0.408597    0.199820    0.388824    11.00000   -1.20000
AFIX   0
C63A  1    0.369173    0.190141    0.342464    11.00000    0.52899    0.27000 =
         0.34010    0.10205    0.39882    0.09685
AFIX  43
H63A  2    0.361701    0.194090    0.314441    11.00000   -1.20000
AFIX   0
C64A  1    0.350842    0.182022    0.335759    11.00000    0.52511    0.20591 =
         0.32904    0.07174    0.39125    0.08742
AFIX  43
H64A  2    0.331175    0.179537    0.304265    11.00000   -1.20000
AFIX   0
SAME 0.02 0.04 N11A > C25A
N11B  6    0.351682    0.309011    0.386151    11.00000    0.28446    0.12765 =
         0.22472    0.03048    0.23410    0.03278
C12B  1    0.376702    0.310706    0.436108    11.00000    0.24290    0.06512 =
         0.22244    0.02238    0.21232    0.00566
C13B  1    0.402154    0.314875    0.460382    11.00000    0.26763    0.09594 =
         0.25452    0.02375    0.24011    0.01201
AFIX  43
H13B  2    0.419226    0.317133    0.494972    11.00000   -1.20000
AFIX   0
C14B  1    0.402390    0.315694    0.434084    11.00000    0.30320    0.14914 =
         0.26385    0.02133    0.26071    0.00487
AFIX  43
H14B  2    0.419622    0.317223    0.450311    11.00000   -1.20000
AFIX   0
C15B  1    0.377737    0.314294    0.384628    11.00000    0.31248    0.18055 =
         0.26533    0.04561    0.26609    0.02880
AFIX  43
H15B  2    0.377703    0.313782    0.366118    11.00000   -1.20000
AFIX   0
C16B  1    0.351993    0.313593    0.360454    11.00000    0.30887    0.12898 =
         0.24935    0.03248    0.25671    0.02525
AFIX  43
H16B  2    0.334837    0.316371    0.325905    11.00000   -1.20000
AFIX   0
N21B  6    0.350073    0.310864    0.436808    11.00000    0.16892    0.07998 =
         0.14881   -0.01761    0.13911   -0.02050
N22B  6    0.356603    0.310914    0.471754    11.00000    0.18163    0.06247 =
         0.15792   -0.01959    0.14750   -0.02540
C23B  1    0.384276    0.309342    0.517284    11.00000    0.19180    0.08552 =
         0.14133   -0.03036    0.13673   -0.01255
AFIX  43
H23B  2    0.393024    0.310220    0.546760    11.00000   -1.20000
AFIX   0
C24B  1    0.397502    0.306236    0.513205    11.00000    0.18226    0.07070 =
         0.15621   -0.01330    0.13986   -0.01809
AFIX  43
H24B  2    0.417010    0.303419    0.538644    11.00000   -1.20000
AFIX   0
C25B  1    0.375340    0.308202    0.462284    11.00000    0.17814    0.04428 =
         0.16540   -0.00080    0.15052   -0.00997
C26B  1    0.334915    0.313284    0.459162    11.00000    0.21296    0.08821 =
         0.19584   -0.02024    0.18488   -0.01452
AFIX  23
H26C  2    0.319524    0.336294    0.429883    11.00000   -1.20000
H26D  2    0.342570    0.330757    0.486226    11.00000   -1.20000
AFIX   0
SAME 0.02 0.04 N11A > C25A
N31B  6    0.361138   -0.021083    0.557301    11.00000    0.20013    0.10887 =
         0.21930   -0.02246    0.18924   -0.02338
C32B  1    0.351517   -0.037971    0.519440    11.00000    0.21206    0.08539 =
         0.20299   -0.03463    0.17497   -0.03103
C33B  1    0.359899   -0.087905    0.521660    11.00000    0.22389    0.07554 =
         0.20637   -0.03064    0.18121   -0.02763
AFIX  43
H33B  2    0.352459   -0.100322    0.494644    11.00000   -1.20000
AFIX   0
C34B  1    0.378903   -0.118746    0.563052    11.00000    0.21525    0.08043 =
         0.21680   -0.01952    0.17958   -0.02613
AFIX  43
H34B  2    0.385241   -0.151734    0.565061    11.00000   -1.20000
AFIX   0
C35B  1    0.388861   -0.102913    0.601366    11.00000    0.19257    0.10955 =
         0.19879   -0.01533    0.16056   -0.03429
AFIX  43
H35B  2    0.401268   -0.125212    0.629304    11.00000   -1.20000
AFIX   0
C36B  1    0.380131   -0.052214    0.598199    11.00000    0.20494    0.11966 =
         0.20415   -0.02902    0.17340   -0.03905
AFIX  43
H36B  2    0.387714   -0.039526    0.625319    11.00000   -1.20000
AFIX   0
N41B  6    0.320960    0.037896    0.473353    11.00000    0.20019    0.08603 =
         0.21613   -0.02317    0.17597   -0.02744
N42B  6    0.300807    0.058345    0.427844    11.00000    0.21459    0.07209 =
         0.21038   -0.03370    0.18228   -0.04306
C43B  1    0.299629    0.030690    0.403431    11.00000    0.20707    0.09271 =
         0.20619   -0.03952    0.17349   -0.04131
AFIX  43
H43B  2    0.287253    0.037606    0.371114    11.00000   -1.20000
AFIX   0
C44B  1    0.319456   -0.008925    0.433704    11.00000    0.22149    0.08373 =
         0.21527   -0.02990    0.18801   -0.03019
AFIX  43
H44B  2    0.323712   -0.034940    0.427010    11.00000   -1.20000
AFIX   0
C45B  1    0.332165   -0.002837    0.476823    11.00000    0.21916    0.07524 =
         0.20487   -0.03696    0.17560   -0.03384
C46B  1    0.284743    0.104817    0.411882    11.00000    0.22276    0.09160 =
         0.19500   -0.02828    0.16979   -0.02605
AFIX  23
H46C  2    0.281821    0.103625    0.426608    11.00000   -1.20000
H46D  2    0.266123    0.103164    0.376004    11.00000   -1.20000
AFIX   0
SAME 0.02 0.04 C51A > C64A
SAME 0.02 0.04 C54A C53A C52A C51A C56A C55A C64A C63A C62A C61A
C51B  1    0.323139    0.259526    0.449163    11.00000    0.19254    0.09403 =
         0.18075   -0.00990    0.16441   -0.01096
C52B  1    0.333873    0.211031    0.456987    11.00000    0.18197    0.10003 =
         0.15156   -0.00742    0.14600   -0.00113
AFIX  43
H52B  2    0.350560    0.211690    0.471560    11.00000   -1.20000
AFIX   0
C53B  1    0.322318    0.161531    0.445343    11.00000    0.19408    0.10442 =
         0.17185   -0.01620    0.16105    0.00295
AFIX  43
H53B  2    0.330878    0.129841    0.451275    11.00000   -1.20000
AFIX   0
C54B  1    0.298459    0.157083    0.425153    11.00000    0.19708    0.11148 =
         0.19201   -0.00929    0.16669   -0.01495
C55B  1    0.285410    0.207887    0.413236    11.00000    0.17904    0.11658 =
         0.19186   -0.00553    0.15661   -0.00742
C56B  1    0.297447    0.257866    0.426065    11.00000    0.18573    0.12170 =
         0.19497   -0.00024    0.16055   -0.00658
C61B  1    0.286358    0.306351    0.420141    11.00000    0.19401    0.14694 =
         0.23140    0.00782    0.18097    0.00780
AFIX  43
H61B  2    0.295693    0.339901    0.431732    11.00000   -1.20000
AFIX   0
C62B  1    0.261356    0.302691    0.396750    11.00000    0.20764    0.12194 =
         0.27423    0.03536    0.20411    0.02210
AFIX  43
H62B  2    0.253170    0.334524    0.391613    11.00000   -1.20000
AFIX   0
C63B  1    0.248353    0.254899    0.381084    11.00000    0.20219    0.13185 =
         0.25686    0.02973    0.19207    0.00996
AFIX  43
H63B  2    0.230790    0.254581    0.363843    11.00000   -1.20000
AFIX   0
C64B  1    0.259516    0.205821    0.389035    11.00000    0.19147    0.12667 =
         0.22311    0.00553    0.17818   -0.00974
AFIX  43
H64B  2    0.250319    0.172548    0.378823    11.00000   -1.20000
AFIX   0
SAME 0.02 0.04 N11A > C25A
N11C  6    0.325578    0.145955    0.528236    11.00000    0.21408    0.13412 =
         0.19077   -0.03108    0.17121   -0.01769
C12C  1    0.341397    0.188935    0.543235    11.00000    0.23456    0.13481 =
         0.18166   -0.01418    0.17957   -0.01847
C13C  1    0.332910    0.241902    0.536040    11.00000    0.26033    0.15737 =
         0.18264   -0.02316    0.16588    0.00618
AFIX  43
H13C  2    0.344053    0.272133    0.547792    11.00000   -1.20000
AFIX   0
C14C  1    0.307388    0.247809    0.510859    11.00000    0.26736    0.17713 =
         0.20160   -0.03221    0.17645    0.01783
AFIX  43
H14C  2    0.299704    0.283059    0.500867    11.00000   -1.20000
AFIX   0
C15C  1    0.292779    0.206345    0.499674    11.00000    0.25022    0.17842 =
         0.22662   -0.04398    0.17517    0.01532
AFIX  43
H15C  2    0.276938    0.212677    0.487047    11.00000   -1.20000
AFIX   0
C16C  1    0.301837    0.152966    0.507377    11.00000    0.22901    0.17088 =
         0.23233   -0.03264    0.19825   -0.00679
AFIX  43
H16C  2    0.291471    0.122723    0.498103    11.00000   -1.20000
AFIX   0
N21C  6    0.375923    0.123386    0.582853    11.00000    0.22010    0.10430 =
         0.19172   -0.03416    0.18304   -0.03756
N22C  6    0.402183    0.124326    0.611785    11.00000    0.24041    0.12836 =
         0.21945   -0.02135    0.20958   -0.04101
C23C  1    0.410698    0.174680    0.618516    11.00000    0.26072    0.14102 =
         0.24245   -0.04026    0.22998   -0.05324
AFIX  43
H23C  2    0.428520    0.184641    0.638158    11.00000   -1.20000
AFIX   0
C24C  1    0.389123    0.208646    0.592061    11.00000    0.26871    0.10808 =
         0.23085   -0.02098    0.22502   -0.03940
AFIX  43
H24C  2    0.388323    0.246551    0.588219    11.00000   -1.20000
AFIX   0
C25C  1    0.368273    0.174972    0.571686    11.00000    0.23731    0.10109 =
         0.18704   -0.01782    0.18711   -0.03398
C26C  1    0.419008    0.076182    0.635373    11.00000    0.22136    0.12672 =
         0.22864   -0.03821    0.20402   -0.04622
AFIX  23
H26E  2    0.414682    0.052886    0.644096    11.00000   -1.20000
H26F  2    0.439063    0.086100    0.665870    11.00000   -1.20000
AFIX   0
SAME 0.02 0.04 N11A > C25A
N31C  6    0.434693    0.048562    0.481591    11.00000    0.32016    0.11047 =
         0.36981    0.03780    0.31275    0.03348
C32C  1    0.406219    0.040453    0.438955    11.00000    0.33063    0.10537 =
         0.34388    0.01334    0.31028    0.02698
C33C  1    0.389568    0.046974    0.392140    11.00000    0.34852    0.17548 =
         0.34469    0.02896    0.31653    0.03951
AFIX  43
H33C  2    0.369904    0.041397    0.363824    11.00000   -1.20000
AFIX   0
C34C  1    0.402504    0.061694    0.388313    11.00000    0.35317    0.21798 =
         0.33593    0.03878    0.30869    0.01335
AFIX  43
H34C  2    0.391845    0.065697    0.357125    11.00000   -1.20000
AFIX   0
C35C  1    0.430622    0.070435    0.429500    11.00000    0.34597    0.25188 =
         0.34317    0.02950    0.31316    0.01521
AFIX  43
H35C  2    0.439532    0.082001    0.427106    11.00000   -1.20000
AFIX   0
C36C  1    0.446646    0.062307    0.475993    11.00000    0.34731    0.22632 =
         0.33914    0.00798    0.31627    0.01793
AFIX  43
H36C  2    0.466392    0.066559    0.504272    11.00000   -1.20000
AFIX   0
N41C  6    0.409740   -0.002682    0.485446    11.00000    0.28248    0.07230 =
         0.28436   -0.01159    0.25616    0.00364
N42C  6    0.391872   -0.021480    0.477299    11.00000    0.28026    0.11185 =
         0.26084   -0.02386    0.24301   -0.00733
C43C  1    0.364856   -0.011847    0.431041    11.00000    0.28178    0.10335 =
         0.25573   -0.02687    0.23796   -0.00859
AFIX  43
H43C  2    0.348901   -0.021555    0.417491    11.00000   -1.20000
AFIX   0
C44C  1    0.364584    0.014040    0.407515    11.00000    0.28616    0.10650 =
         0.26585   -0.03485    0.25118   -0.01015
AFIX  43
H44C  2    0.348776    0.025497    0.374447    11.00000   -1.20000
AFIX   0
C45C  1    0.393058    0.020126    0.443201    11.00000    0.29686    0.07967 =
         0.28926   -0.02003    0.26481    0.00029
C46C  1    0.402577   -0.049333    0.515543    11.00000    0.25538    0.09896 =
         0.23938   -0.03927    0.22024   -0.03479
AFIX  23
H46E  2    0.420827   -0.065575    0.537768    11.00000   -1.20000
H46F  2    0.389629   -0.079304    0.500614    11.00000   -1.20000
AFIX   0
SAME 0.02 0.04 C51A > C64A
SAME 0.02 0.04 C54A C53A C52A C51A C56A C55A C64A C63A C62A C61A
C51C  1    0.413631    0.045629    0.602898    11.00000    0.21096    0.12577 =
         0.20890   -0.03467    0.18472   -0.03454
C52C  1    0.400474    0.066075    0.561930    11.00000    0.21212    0.08212 =
         0.22508   -0.02406    0.19936   -0.02808
AFIX  43
H52C  2    0.394315    0.102527    0.552987    11.00000   -1.20000
AFIX   0
C53C  1    0.395912    0.034821    0.533116    11.00000    0.22224    0.08506 =
         0.22465   -0.01790    0.20352   -0.02027
AFIX  43
H53C  2    0.384775    0.049652    0.503164    11.00000   -1.20000
AFIX   0
C54C  1    0.406582   -0.016282    0.545465    11.00000    0.22335    0.07659 =
         0.21174   -0.03623    0.18924   -0.03181
C55C  1    0.422402   -0.037641    0.590264    11.00000    0.20691    0.10177 =
         0.20908   -0.03164    0.18374   -0.03926
C56C  1    0.427327   -0.005544    0.619638    11.00000    0.20380    0.10936 =
         0.20180   -0.03436    0.17814   -0.04833
C61C  1    0.442580   -0.028446    0.663509    11.00000    0.22090    0.16306 =
         0.20490   -0.02072    0.18393   -0.03705
AFIX  43
H61C  2    0.444507   -0.008831    0.682111    11.00000   -1.20000
AFIX   0
C62C  1    0.454382   -0.078775    0.678535    11.00000    0.21261    0.16342 =
         0.20575   -0.00771    0.18381   -0.02763
AFIX  43
H62C  2    0.465650   -0.092515    0.708852    11.00000   -1.20000
AFIX   0
C63C  1    0.450174   -0.109505    0.650515    11.00000    0.20473    0.13808 =
         0.20719   -0.00999    0.17692   -0.02146
AFIX  43
H63C  2    0.458901   -0.143828    0.661959    11.00000   -1.20000
AFIX   0
C64C  1    0.433472   -0.091082    0.606123    11.00000    0.22908    0.10311 =
         0.20620   -0.02601    0.18383   -0.03625
AFIX  43
H64C  2    0.429217   -0.114202    0.585661    11.00000   -1.20000
AFIX   0
SAME 0.02 0.04 N11A > C25A
N11D  6    0.407291    0.394614    0.818654    11.00000    0.18394    0.17361 =
         0.20506   -0.00287    0.17853   -0.01519
C12D  1    0.407614    0.447176    0.827640    11.00000    0.20966    0.18604 =
         0.19137   -0.01864    0.18269   -0.02789
C13D  1    0.426251    0.464373    0.874538    11.00000    0.22757    0.25760 =
         0.19555   -0.01668    0.19515   -0.00038
AFIX  43
H13D  2    0.426819    0.501134    0.880588    11.00000   -1.20000
AFIX   0
C14D  1    0.443641    0.426994    0.911488    11.00000    0.22080    0.27630 =
         0.19675   -0.00632    0.19103    0.00608
AFIX  43
H14D  2    0.455562    0.437654    0.942928    11.00000   -1.20000
AFIX   0
C15D  1    0.444038    0.375544    0.903810    11.00000    0.21500    0.24945 =
         0.20763   -0.00958    0.18928   -0.02252
AFIX  43
H15D  2    0.456471    0.350126    0.929753    11.00000   -1.20000
AFIX   0
C16D  1    0.425598    0.359744    0.856350    11.00000    0.22736    0.19121 =
         0.19742    0.00247    0.18219   -0.02874
AFIX  43
H16D  2    0.426190    0.323634    0.851047    11.00000   -1.20000
AFIX   0
N21D  6    0.368791    0.465598    0.742533    11.00000    0.19110    0.11806 =
         0.18815   -0.00351    0.17471    0.00372
N22D  6    0.353128    0.509755    0.713761    11.00000    0.20111    0.14433 =
         0.20966    0.00743    0.18880    0.02689
C23D  1    0.363095    0.554727    0.739353    11.00000    0.23341    0.13803 =
         0.23492   -0.00147    0.20912   -0.00489
AFIX  43
H23D  2    0.355137    0.589757    0.726306    11.00000   -1.20000
AFIX   0
C24D  1    0.386471    0.541466    0.787017    11.00000    0.21917    0.14410 =
         0.22083   -0.03339    0.20090   -0.03785
AFIX  43
H24D  2    0.398711    0.564861    0.814280    11.00000   -1.20000
AFIX   0
C25D  1    0.388685    0.485066    0.787340    11.00000    0.19660    0.14927 =
         0.19804   -0.02044    0.18157   -0.01490
C26D  1    0.328895    0.508823    0.661382    11.00000    0.19536    0.13639 =
         0.20675    0.02757    0.17637    0.02905
AFIX  23
H26G  2    0.316553    0.539416    0.647854    11.00000   -1.20000
H26H  2    0.318364    0.475076    0.649089    11.00000   -1.20000
AFIX   0
SAME 0.02 0.04 N11A > C25A
N31D  6    0.394978    0.690844    0.619799    11.00000    0.21298    0.10043 =
         0.21275   -0.04153    0.18703   -0.01565
C32D  1    0.415049    0.650861    0.649115    11.00000    0.20270    0.13687 =
         0.21712   -0.03944    0.18145   -0.00789
C33D  1    0.441352    0.657051    0.676340    11.00000    0.20668    0.15707 =
         0.22468   -0.06442    0.18524   -0.01682
AFIX  43
H33D  2    0.454791    0.628788    0.696111    11.00000   -1.20000
AFIX   0
C34D  1    0.446695    0.706185    0.672938    11.00000    0.23308    0.19678 =
         0.24561   -0.04142    0.21000   -0.01990
AFIX  43
H34D  2    0.464715    0.713007    0.692427    11.00000   -1.20000
AFIX   0
C35D  1    0.426685    0.745496    0.642162    11.00000    0.22326    0.18721 =
         0.25195   -0.02334    0.20342   -0.02964
AFIX  43
H35D  2    0.430019    0.777280    0.637231    11.00000   -1.20000
AFIX   0
C36D  1    0.401082    0.738963    0.617694    11.00000    0.22418    0.11041 =
         0.24108   -0.05987    0.20170   -0.03322
AFIX  43
H36D  2    0.388217    0.768104    0.599873    11.00000   -1.20000
AFIX   0
N41D  6    0.380624    0.588976    0.613351    11.00000    0.17225    0.12830 =
         0.17779    0.00297    0.15279    0.01508
N42D  6    0.378761    0.536654    0.616305    11.00000    0.19022    0.14141 =
         0.18877    0.00861    0.16375    0.01789
C43D  1    0.403771    0.512681    0.651444    11.00000    0.19347    0.12560 =
         0.18288    0.00502    0.16684    0.02698
AFIX  43
H43D  2    0.407611    0.475845    0.660777    11.00000   -1.20000
AFIX   0
C44D  1    0.422946    0.550459    0.671718    11.00000    0.18388    0.12890 =
         0.18999   -0.00169    0.15627    0.03031
AFIX  43
H44D  2    0.442200    0.545318    0.696202    11.00000   -1.20000
AFIX   0
C45D  1    0.407373    0.598526    0.647707    11.00000    0.17594    0.11330 =
         0.18243   -0.01754    0.15147    0.02243
C46D  1    0.352325    0.511915    0.583552    11.00000    0.19152    0.13472 =
         0.16204    0.01125    0.15347    0.00738
AFIX  23
H46G  2    0.352407    0.474026    0.577573    11.00000   -1.20000
H46H  2    0.337147    0.531180    0.551914    11.00000   -1.20000
AFIX   0
SAME 0.02 0.04 C51A > C64A
SAME 0.02 0.04 C54A C53A C52A C51A C56A C55A C64A C63A C62A C61A
C51D  1    0.335646    0.512256    0.643025    11.00000    0.17976    0.13157 =
         0.18860    0.01447    0.15980    0.02440
C52D  1    0.360990    0.525383    0.670299    11.00000    0.16929    0.10191 =
         0.17322    0.03146    0.15012    0.02317
AFIX  43
H52D  2    0.375824    0.534298    0.703703    11.00000   -1.20000
AFIX   0
C53D  1    0.366053    0.526266    0.651108    11.00000    0.18799    0.10922 =
         0.16903    0.02435    0.15464    0.01730
AFIX  43
H53D  2    0.384188    0.536733    0.672192    11.00000   -1.20000
AFIX   0
C54D  1    0.346583    0.513007    0.603632    11.00000    0.18588    0.13414 =
         0.16849    0.03372    0.15440    0.01900
C55D  1    0.319149    0.499314    0.573255    11.00000    0.19279    0.19682 =
         0.17521    0.02364    0.15428   -0.01861
C56D  1    0.313522    0.500419    0.591780    11.00000    0.18811    0.20275 =
         0.17874    0.03595    0.15419   -0.00321
C61D  1    0.286222    0.488505    0.561474    11.00000    0.18805    0.28747 =
         0.19332    0.00891    0.16436    0.00189
AFIX  43
H61D  2    0.282246    0.490515    0.573670    11.00000   -1.20000
AFIX   0
C62D  1    0.265943    0.473982    0.513805    11.00000    0.16933    0.30894 =
         0.19703   -0.00529    0.15350   -0.01629
AFIX  43
H62D  2    0.248507    0.460537    0.494169    11.00000   -1.20000
AFIX   0
C63D  1    0.270392    0.478523    0.494095    11.00000    0.17567    0.29192 =
         0.19528   -0.00271    0.15679   -0.00065
AFIX  43
H63D  2    0.254882    0.475595    0.459747    11.00000   -1.20000
AFIX   0
C64D  1    0.297010    0.487308    0.522996    11.00000    0.17877    0.24713 =
         0.18150   -0.00056    0.14468   -0.02538
AFIX  43
H64D  2    0.300250    0.485343    0.509584    11.00000   -1.20000
AFIX   0
SAME 0.02 0.04 N11A > C25A
N11E  6    0.314890    0.633030    0.538727    11.00000    0.20344    0.22114 =
         0.18932    0.04082    0.16032   -0.03657
C12E  1    0.314456    0.640399    0.564670    11.00000    0.17134    0.18465 =
         0.21331    0.04023    0.16000    0.02447
C13E  1    0.290678    0.631474    0.545063    11.00000    0.20581    0.25283 =
         0.24183   -0.02913    0.19548   -0.01191
AFIX  43
H13E  2    0.291076    0.637617    0.563868    11.00000   -1.20000
AFIX   0
C14E  1    0.266730    0.613473    0.497537    11.00000    0.21160    0.29221 =
         0.26418   -0.06192    0.20855   -0.05279
AFIX  43
H14E  2    0.250747    0.604307    0.484024    11.00000   -1.20000
AFIX   0
C15E  1    0.265793    0.608729    0.469858    11.00000    0.20180    0.28984 =
         0.25407   -0.05465    0.20069   -0.04609
AFIX  43
H15E  2    0.248764    0.600095    0.436155    11.00000   -1.20000
AFIX   0
C16E  1    0.290833    0.616963    0.492419    11.00000    0.18538    0.24080 =
         0.24528   -0.03672    0.18371   -0.01700
AFIX  43
H16E  2    0.290469    0.610744    0.473670    11.00000   -1.20000
AFIX   0
N21E  6    0.357190    0.689360    0.623850    11.00000    0.20157    0.13275 =
         0.21391    0.01673    0.18422    0.02934
N22E  6    0.376165    0.710488    0.668433    11.00000    0.21421    0.10254 =
         0.21542    0.03057    0.19240    0.02777
C23E  1    0.369129    0.702516    0.683317    11.00000    0.23151    0.13948 =
         0.23419    0.02885    0.21294    0.04008
AFIX  43
H23E  2    0.379509    0.714189    0.713337    11.00000   -1.20000
AFIX   0
C24E  1    0.344402    0.674648    0.647323    11.00000    0.22395    0.12081 =
         0.24543    0.03804    0.21267    0.03947
AFIX  43
H24E  2    0.334188    0.662400    0.646959    11.00000   -1.20000
AFIX   0
C25E  1    0.337684    0.668430    0.610909    11.00000    0.19348    0.12396 =
         0.22021    0.04487    0.18300    0.04619
C26E  1    0.399835    0.739541    0.693128    11.00000    0.21607    0.08992 =
         0.22451    0.01753    0.19142    0.01875
AFIX  23
H26I  2    0.404395    0.769375    0.711928    11.00000   -1.20000
H26J  2    0.394376    0.755890    0.668271    11.00000   -1.20000
AFIX   0
SAME 0.02 0.04 N11A > C25A
N31E  6    0.543110    0.556792    0.976446    11.00000    0.23305    0.08787 =
         0.22646    0.01125    0.21146    0.01055
C32E  1    0.535026    0.512455    0.950805    11.00000    0.22579    0.09044 =
         0.23715    0.00211    0.21664   -0.00173
C33E  1    0.544020    0.460490    0.970466    11.00000    0.24203    0.08532 =
         0.24142    0.00934    0.22122    0.00223
AFIX  43
H33E  2    0.538269    0.429935    0.952194    11.00000   -1.20000
AFIX   0
C34E  1    0.561546    0.455405    1.017374    11.00000    0.22807    0.12872 =
         0.23467    0.01416    0.20936    0.01949
AFIX  43
H34E  2    0.568354    0.420843    1.032303    11.00000   -1.20000
AFIX   0
C35E  1    0.569084    0.499487    1.042227    11.00000    0.26948    0.13074 =
         0.22768    0.01298    0.22198   -0.00102
AFIX  43
H35E  2    0.580996    0.495012    1.074423    11.00000   -1.20000
AFIX   0
C36E  1    0.560074    0.551377    1.022505    11.00000    0.24981    0.11568 =
         0.22589    0.00720    0.21629   -0.01169
AFIX  43
H36E  2    0.565604    0.581825    1.040636    11.00000   -1.20000
AFIX   0
N41E  6    0.518272    0.570234    0.892623    11.00000    0.20981    0.08075 =
         0.20471    0.00056    0.18395    0.00952
N42E  6    0.504471    0.565656    0.849646    11.00000    0.19304    0.10094 =
         0.20031   -0.00058    0.17634    0.00892
C43E  1    0.497819    0.514081    0.833966    11.00000    0.20435    0.10435 =
         0.20261   -0.00741    0.17715    0.01570
AFIX  43
H43E  2    0.488466    0.501642    0.805020    11.00000   -1.20000
AFIX   0
C44E  1    0.507414    0.482920    0.868709    11.00000    0.19517    0.08931 =
         0.21112   -0.01326    0.17480   -0.01028
AFIX  43
H44E  2    0.506182    0.444870    0.868836    11.00000   -1.20000
AFIX   0
C45E  1    0.519338    0.520210    0.903598    11.00000    0.19925    0.08331 =
         0.21311    0.00439    0.18659    0.01477
C46E  1    0.500747    0.610183    0.826514    11.00000    0.20130    0.11625 =
         0.19744    0.00354    0.17506    0.01898
AFIX  23
H46I  2    0.499968    0.595650    0.807460    11.00000   -1.20000
H46J  2    0.517490    0.633616    0.852340    11.00000   -1.20000
AFIX   0
SAME 0.02 0.04 C51A > C64A
SAME 0.02 0.04 C54A C53A C52A C51A C56A C55A C64A C63A C62A C61A
C51E  1    0.425642    0.706506    0.727058    11.00000    0.19714    0.06775 =
         0.18364    0.00379    0.16755    0.00074
C52E  1    0.428318    0.655173    0.741550    11.00000    0.19999    0.06723 =
         0.17652    0.00366    0.17108    0.01167
AFIX  43
H52E  2    0.413228    0.639842    0.728786    11.00000   -1.20000
AFIX   0
C53E  1    0.453003    0.626060    0.774690    11.00000    0.19473    0.09608 =
         0.17306    0.00562    0.16449    0.00886
AFIX  43
H53E  2    0.454471    0.591713    0.784941    11.00000   -1.20000
AFIX   0
C54E  1    0.475395    0.644434    0.793383    11.00000    0.20382    0.09246 =
         0.18760   -0.01244    0.17649    0.00553
C55E  1    0.472860    0.696547    0.777651    11.00000    0.21503    0.10959 =
         0.22139   -0.00023    0.19665   -0.00400
C56E  1    0.448459    0.726907    0.745292    11.00000    0.22029    0.06959 =
         0.21547   -0.01499    0.19585   -0.00934
C61E  1    0.446722    0.780116    0.732060    11.00000    0.24455    0.08991 =
         0.21862   -0.01251    0.20071   -0.03528
AFIX  43
H61E  2    0.430763    0.802097    0.711583    11.00000   -1.20000
AFIX   0
C62E  1    0.468828    0.798852    0.749776    11.00000    0.26564    0.10927 =
         0.24473   -0.01681    0.22951   -0.02503
AFIX  43
H62E  2    0.468490    0.835019    0.743162    11.00000   -1.20000
AFIX   0
C63E  1    0.491051    0.766805    0.776438    11.00000    0.24957    0.15981 =
         0.25875    0.00058    0.22203   -0.02217
AFIX  43
H63E  2    0.504344    0.779120    0.783659    11.00000   -1.20000
AFIX   0
C64E  1    0.494706    0.716751    0.793236    11.00000    0.22952    0.15439 =
         0.26395    0.00845    0.21933   -0.00711
AFIX  43
H64E  2    0.511190    0.696259    0.814486    11.00000   -1.20000
AFIX   0
SAME 0.02 0.04 N11A > C25A
N11F  6    0.512580    0.716371    0.895273    11.00000    0.18072    0.15036 =
         0.17984    0.02078    0.16169    0.00344
C12F  1    0.486861    0.733084    0.865347    11.00000    0.19751    0.07706 =
         0.20320   -0.00176    0.17337   -0.00746
C13F  1    0.476238    0.783162    0.842043    11.00000    0.21026    0.09114 =
         0.20755   -0.00118    0.18575   -0.00811
AFIX  43
H13F  2    0.458518    0.794899    0.822101    11.00000   -1.20000
AFIX   0
C14F  1    0.491433    0.815314    0.848013    11.00000    0.20842    0.10248 =
         0.20300    0.00537    0.18136   -0.00729
AFIX  43
H14F  2    0.483604    0.847955    0.830067    11.00000   -1.20000
AFIX   0
C15F  1    0.517715    0.800452    0.879635    11.00000    0.19826    0.12558 =
         0.21579    0.00618    0.17075   -0.01592
AFIX  43
H15F  2    0.529119    0.824002    0.886446    11.00000   -1.20000
AFIX   0
C16F  1    0.527677    0.749658    0.902022    11.00000    0.18012    0.12540 =
         0.20127    0.00609    0.15801   -0.01426
AFIX  43
H16F  2    0.545582    0.738210    0.922579    11.00000   -1.20000
AFIX   0
N21F  6    0.486336    0.656262    0.893150    11.00000    0.22397    0.08614 =
         0.19874   -0.01097    0.19255   -0.00801
N22F  6    0.468895    0.635822    0.885692    11.00000    0.23598    0.07194 =
         0.24481    0.00810    0.22345    0.01738
C23F  1    0.444294    0.663228    0.850253    11.00000    0.23266    0.06919 =
         0.23413   -0.00406    0.21630    0.01946
AFIX  43
H23F  2    0.428783    0.655180    0.838263    11.00000   -1.20000
AFIX   0
C24F  1    0.445795    0.704131    0.835012    11.00000    0.21553    0.07099 =
         0.21536   -0.00858    0.19592    0.00834
AFIX  43
H24F  2    0.432038    0.730854    0.811229    11.00000   -1.20000
AFIX   0
C25F  1    0.471935    0.698364    0.861881    11.00000    0.21484    0.08309 =
         0.22043    0.00508    0.19680    0.00442
C26F  1    0.476496    0.588063    0.911194    11.00000    0.23255    0.09279 =
         0.22039    0.00730    0.20970    0.01409
AFIX  23
H26K  2    0.467256    0.589284    0.914774    11.00000   -1.20000
H26L  2    0.496974    0.588476    0.944368    11.00000   -1.20000
AFIX   0
SAME 0.02 0.04 N11A > C25A
N31F  6    0.343166    0.369687    0.659463    11.00000    0.21477    0.21762 =
         0.21461    0.01464    0.19036    0.02190
C32F  1    0.354761    0.371475    0.652084    11.00000    0.23748    0.14590 =
         0.20547   -0.01044    0.19817   -0.00201
C33F  1    0.338615    0.363579    0.605768    11.00000    0.26680    0.23415 =
         0.21604   -0.02799    0.21078    0.01907
AFIX  43
H33F  2    0.347093    0.365488    0.601600    11.00000   -1.20000
AFIX   0
C34F  1    0.310595    0.353121    0.566711    11.00000    0.24957    0.29213 =
         0.21460   -0.04083    0.19085    0.04547
AFIX  43
H34F  2    0.299428    0.346198    0.535333    11.00000   -1.20000
AFIX   0
C35F  1    0.299221    0.352922    0.574077    11.00000    0.22902    0.34218 =
         0.23593   -0.04578    0.18952    0.03835
AFIX  43
H35F  2    0.279607    0.347687    0.546899    11.00000   -1.20000
AFIX   0
C36F  1    0.315634    0.360281    0.621093    11.00000    0.20715    0.30153 =
         0.23235   -0.03118    0.18521    0.01516
AFIX  43
H36F  2    0.307148    0.358541    0.625250    11.00000   -1.20000
AFIX   0
N41F  6    0.399383    0.380738    0.737889    11.00000    0.21055    0.08624 =
         0.20373    0.01556    0.18701    0.01790
N42F  6    0.426304    0.383290    0.769499    11.00000    0.21861    0.09408 =
         0.22519    0.00697    0.19666    0.00602
C43F  1    0.428094    0.385051    0.745762    11.00000    0.22675    0.11251 =
         0.24967    0.01033    0.21477   -0.00034
AFIX  43
H43F  2    0.444864    0.387358    0.760634    11.00000   -1.20000
AFIX   0
C44F  1    0.401740    0.382935    0.697161    11.00000    0.24843    0.12175 =
         0.23842    0.01043    0.22238    0.02824
AFIX  43
H44F  2    0.396126    0.383227    0.671173    11.00000   -1.20000
AFIX   0
C45F  1    0.384654    0.380209    0.694147    11.00000    0.22648    0.09538 =
         0.21126    0.01587    0.20040    0.02499
C46F  1    0.448351    0.383178    0.821099    11.00000    0.20962    0.10307 =
         0.22721   -0.01941    0.19080   -0.02145
AFIX  23
H46K  2    0.465137    0.366614    0.837874    11.00000   -1.20000
H46L  2    0.442501    0.359554    0.827003    11.00000   -1.20000
AFIX   0
SAME 0.02 0.04 C51A > C64A
SAME 0.02 0.04 C54A C53A C52A C51A C56A C55A C64A C63A C62A C61A
C51F  1    0.468855    0.536224    0.886869    11.00000    0.21408    0.09579 =
         0.21191    0.00496    0.20115    0.00718
C52F  1    0.450382    0.532171    0.839297    11.00000    0.23175    0.08070 =
         0.21900   -0.00020    0.21356   -0.01571
AFIX  43
H52F  2    0.440430    0.563445    0.819262    11.00000   -1.20000
AFIX   0
C53F  1    0.445735    0.483801    0.819412    11.00000    0.24695    0.10031 =
         0.21970   -0.00062    0.21730   -0.00249
AFIX  43
H53F  2    0.434740    0.483725    0.787812    11.00000   -1.20000
AFIX   0
C54F  1    0.456679    0.436569    0.844476    11.00000    0.20193    0.07542 =
         0.22604    0.00353    0.19898   -0.00528
C55F  1    0.475479    0.437471    0.894008    11.00000    0.20453    0.09797 =
         0.22244    0.01470    0.19334    0.01891
C56F  1    0.481189    0.486872    0.914799    11.00000    0.22127    0.10220 =
         0.21504    0.01630    0.19776    0.01717
C61F  1    0.500798    0.487693    0.964787    11.00000    0.22768    0.11443 =
         0.21993    0.01476    0.20571   -0.01494
AFIX  43
H61F  2    0.505517    0.520455    0.980276    11.00000   -1.20000
AFIX   0
C62F  1    0.512520    0.439620    0.989515    11.00000    0.22977    0.13470 =
         0.22447    0.02520    0.20711    0.00827
AFIX  43
H62F  2    0.525063    0.439740    1.022342    11.00000   -1.20000
AFIX   0
C63F  1    0.507231    0.391886    0.969781    11.00000    0.22087    0.12939 =
         0.21607    0.01968    0.18296    0.00212
AFIX  43
H63F  2    0.515690    0.359856    0.988682    11.00000   -1.20000
AFIX   0
C64F  1    0.489802    0.389091    0.922799    11.00000    0.21874    0.12647 =
         0.22638    0.02499    0.19767    0.00232
AFIX  43
H64F  2    0.487343    0.356292    0.909892    11.00000   -1.20000
AFIX   0
SAME 0.02 0.04 N11A > C25A
N11G  6    0.331559    0.749808    0.532047    11.00000    0.30185    0.15999 =
         0.24368    0.03579    0.24333    0.04391
C12G  1    0.318767    0.753217    0.489269    11.00000    0.28697    0.17706 =
         0.24426    0.05896    0.24350    0.06842
C13G  1    0.306356    0.801409    0.463078    11.00000    0.32147    0.18402 =
         0.26849    0.07231    0.25883    0.07374
AFIX  43
H13G  2    0.298070    0.803864    0.434116    11.00000   -1.20000
AFIX   0
C14G  1    0.306013    0.845397    0.478819    11.00000    0.32045    0.16938 =
         0.27813    0.05874    0.26951    0.04189
AFIX  43
H14G  2    0.296470    0.877277    0.459578    11.00000   -1.20000
AFIX   0
C15G  1    0.319233    0.843738    0.521781    11.00000    0.29128    0.17918 =
         0.26457    0.06152    0.24908    0.06457
AFIX  43
H15G  2    0.319441    0.874168    0.533315    11.00000   -1.20000
AFIX   0
C16G  1    0.332742    0.794515    0.548741    11.00000    0.30371    0.14777 =
         0.26187    0.03433    0.25446    0.04522
AFIX  43
H16G  2    0.342969    0.793145    0.579644    11.00000   -1.20000
AFIX   0
N21G  6    0.332330    0.661709    0.501842    11.00000    0.21664    0.18398 =
         0.19521    0.04719    0.18609    0.07714
N22G  6    0.330689    0.625513    0.479812    11.00000    0.19737    0.18561 =
         0.17047    0.01531    0.15841    0.03813
C23G  1    0.314443    0.643366    0.436154    11.00000    0.24692    0.20099 =
         0.18788    0.02939    0.18747    0.04248
AFIX  43
H23G  2    0.310396    0.624861    0.414460    11.00000   -1.20000
AFIX   0
C24G  1    0.304932    0.693470    0.429280    11.00000    0.27335    0.25292 =
         0.19512    0.06538    0.19498    0.10815
AFIX  43
H24G  2    0.292515    0.716179    0.401564    11.00000   -1.20000
AFIX   0
C25G  1    0.317454    0.704074    0.471942    11.00000    0.26849    0.20977 =
         0.20517    0.06203    0.20284    0.09998
C26G  1    0.344349    0.573734    0.500613    11.00000    0.19434    0.14655 =
         0.17388   -0.01856    0.16124   -0.00288
AFIX  23
H26M  2    0.330510    0.546024    0.485404    11.00000   -1.20000
H26N  2    0.359181    0.574571    0.535922    11.00000   -1.20000
AFIX   0
SAME 0.02 0.04 N11A > C25A
N31G  6    0.279462    0.343327    0.273858    11.00000    0.21090    0.10298 =
         0.14300    0.00298    0.14594    0.00637
C32G  1    0.277280    0.397419    0.266043    11.00000    0.19314    0.10138 =
         0.16089    0.01757    0.15742    0.01786
C33G  1    0.257570    0.418442    0.219444    11.00000    0.21630    0.13587 =
         0.15783    0.03726    0.14843    0.01734
AFIX  43
H33G  2    0.256575    0.456209    0.214941    11.00000   -1.20000
AFIX   0
C34G  1    0.239766    0.383943    0.180485    11.00000    0.24369    0.15090 =
         0.15179    0.03630    0.13720    0.01604
AFIX  43
H34G  2    0.226823    0.397530    0.148998    11.00000   -1.20000
AFIX   0
C35G  1    0.240730    0.330283    0.187141    11.00000    0.22828    0.15447 =
         0.14729    0.01631    0.14045   -0.00196
AFIX  43
H35G  2    0.227276    0.306653    0.159854    11.00000   -1.20000
AFIX   0
C36G  1    0.261804    0.309608    0.234781    11.00000    0.23687    0.11537 =
         0.14166   -0.00143    0.15190    0.00101
AFIX  43
H36G  2    0.263680    0.271684    0.239615    11.00000   -1.20000
AFIX   0
N41G  6    0.313853    0.411494    0.351721    11.00000    0.21301    0.07913 =
         0.17137   -0.00305    0.16455    0.00512
N42G  6    0.327084    0.454847    0.381854    11.00000    0.23715    0.08861 =
         0.17671   -0.00952    0.18617   -0.02060
C43G  1    0.317208    0.501653    0.357245    11.00000    0.26786    0.07696 =
         0.18518    0.00146    0.18512   -0.01108
AFIX  43
H43G  2    0.323660    0.536876    0.370916    11.00000   -1.20000
AFIX   0
C44G  1    0.296341    0.489305    0.309320    11.00000    0.27228    0.07363 =
         0.19202    0.01576    0.20577    0.00326
AFIX  43
H44G  2    0.285301    0.513444    0.283002    11.00000   -1.20000
AFIX   0
C45G  1    0.294948    0.432106    0.307890    11.00000    0.20403    0.09244 =
         0.17511   -0.00561    0.17019   -0.03347
C46G  1    0.350584    0.443818    0.433215    11.00000    0.23293    0.07569 =
         0.17516   -0.01079    0.17355   -0.01083
AFIX  23
H46M  2    0.366343    0.430107    0.445847    11.00000   -1.20000
H46N  2    0.345353    0.415298    0.438064    11.00000   -1.20000
AFIX   0
SAME 0.02 0.04 N11A > C25A
N51G  6    0.445213    0.691403    0.492359    11.00000    0.27570    0.06814 =
         0.24878    0.02274    0.23107    0.01347
C52G  1    0.417788    0.702298    0.456796    11.00000    0.27660    0.09739 =
         0.24513    0.01200    0.23388    0.02335
C53G  1    0.401530    0.732907    0.415050    11.00000    0.30037    0.16536 =
         0.26285    0.04416    0.25226    0.06971
AFIX  43
H53G  2    0.382291    0.740295    0.389721    11.00000   -1.20000
AFIX   0
C54G  1    0.415137    0.751412    0.413152    11.00000    0.31252    0.17162 =
         0.24150    0.01405    0.24809    0.02939
AFIX  43
H54G  2    0.405062    0.772421    0.386003    11.00000   -1.20000
AFIX   0
C55G  1    0.442490    0.740306    0.449074    11.00000    0.30801    0.13447 =
         0.26698    0.02825    0.25702    0.01418
AFIX  43
H55G  2    0.451103    0.753337    0.446368    11.00000   -1.20000
AFIX   0
C56G  1    0.458564    0.709640    0.490658    11.00000    0.29440    0.10431 =
         0.25643    0.01154    0.24850    0.01535
AFIX  43
H56G  2    0.477824    0.702281    0.516120    11.00000   -1.20000
AFIX   0
N61G  6    0.422376    0.652582    0.503527    11.00000    0.22598    0.08551 =
         0.24110    0.00281    0.21088    0.00967
N62G  6    0.405319    0.635009    0.497436    11.00000    0.20650    0.07668 =
         0.24113   -0.01705    0.19817   -0.00722
C63G  1    0.378489    0.652466    0.454021    11.00000    0.22717    0.11816 =
         0.27819    0.03174    0.21396    0.02780
AFIX  43
H63G  2    0.362962    0.644967    0.442077    11.00000   -1.20000
AFIX   0
C64G  1    0.377752    0.682626    0.430602    11.00000    0.24275    0.13609 =
         0.27239    0.02401    0.21610    0.01466
AFIX  43
H64G  2    0.362185    0.700396    0.399972    11.00000   -1.20000
AFIX   0
C65G  1    0.405951    0.680867    0.463286    11.00000    0.24810    0.10143 =
         0.24582    0.01143    0.21690    0.01660
C66G  1    0.415553    0.602016    0.533512    11.00000    0.19697    0.11312 =
         0.21958   -0.03195    0.18642   -0.01653
AFIX  23
H66A  2    0.424290    0.625338    0.559749    11.00000   -1.20000
H66B  2    0.430078    0.577105    0.548267    11.00000   -1.20000
AFIX   0
C71G  1    0.357463    0.557070    0.494006    11.00000    0.19331    0.13760 =
         0.17033   -0.03497    0.16119   -0.02496
C72G  1    0.347323    0.512026    0.466206    11.00000    0.20370    0.11077 =
         0.18107   -0.03718    0.16885   -0.03585
C73G  1    0.360136    0.494069    0.462198    11.00000    0.21231    0.08014 =
         0.18355   -0.01907    0.17474   -0.01389
C74G  1    0.381325    0.524491    0.482147    11.00000    0.20528    0.09148 =
         0.19861   -0.01758    0.17893   -0.00334
C75G  1    0.391847    0.569282    0.510930    11.00000    0.19029    0.10576 =
         0.18265   -0.02980    0.16341   -0.02491
C76G  1    0.380672    0.584776    0.518281    11.00000    0.19245    0.12532 =
         0.17575   -0.03295    0.16286   -0.03151
C77G  1    0.321681    0.482663    0.438926    11.00000    0.24814    0.18728 =
         0.22112   -0.05683    0.21143   -0.07734
AFIX  33
H77A  2    0.317269    0.451922    0.421161    11.00000   -1.50000
H77B  2    0.325575    0.469706    0.462295    11.00000   -1.50000
H77C  2    0.305713    0.507485    0.415786    11.00000   -1.50000
AFIX   0
C78G  1    0.395174    0.508203    0.477164    11.00000    0.20331    0.13999 =
         0.26764   -0.05371    0.20558   -0.00919
AFIX  33
H78A  2    0.409499    0.534848    0.493679    11.00000   -1.50000
H78B  2    0.403919    0.472671    0.492071    11.00000   -1.50000
H78C  2    0.381034    0.506589    0.442531    11.00000   -1.50000
AFIX   0
C79G  1    0.390672    0.634423    0.547699    11.00000    0.18249    0.18901 =
         0.22853   -0.08605    0.17027   -0.03312
AFIX  33
H79A  2    0.380100    0.637939    0.548339    11.00000   -1.50000
H79B  2    0.410653    0.630733    0.581118    11.00000   -1.50000
H79C  2    0.387708    0.666598    0.532601    11.00000   -1.50000
AFIX   0
SAME 0.02 0.04 N11A > C25A
N11H  6    0.307860    0.008501    0.516767    11.00000    0.17967    0.14044 =
         0.21835   -0.02663    0.17448   -0.02068
C12H  1    0.313646   -0.003819    0.550598    11.00000    0.17900    0.13596 =
         0.23963   -0.02259    0.19141   -0.00683
C13H  1    0.296486   -0.038863    0.538975    11.00000    0.19830    0.17522 =
         0.23214   -0.02793    0.19123   -0.03515
AFIX  43
H13H  2    0.300342   -0.046813    0.562363    11.00000   -1.20000
AFIX   0
C14H  1    0.273976   -0.061933    0.493666    11.00000    0.20322    0.17233 =
         0.23583   -0.03250    0.19632   -0.02453
AFIX  43
H14H  2    0.262775   -0.087138    0.486389    11.00000   -1.20000
AFIX   0
C15H  1    0.267259   -0.049508    0.458669    11.00000    0.21405    0.16368 =
         0.23683   -0.02492    0.19791   -0.03377
AFIX  43
H15H  2    0.251060   -0.063970    0.426637    11.00000   -1.20000
AFIX   0
C16H  1    0.285685   -0.013822    0.472435    11.00000    0.18569    0.15963 =
         0.22161   -0.02659    0.17195   -0.03188
AFIX  43
H16H  2    0.282090   -0.005673    0.449406    11.00000   -1.20000
AFIX   0
N21H  6    0.355716    0.046819    0.608748    11.00000    0.21675    0.10729 =
         0.24876   -0.04436    0.21302   -0.03381
N22H  6    0.376035    0.064941    0.654996    11.00000    0.24321    0.13546 =
         0.25634   -0.05031    0.22733   -0.04421
C23H  1    0.371885    0.048633    0.673664    11.00000    0.24946    0.13808 =
         0.24210   -0.03525    0.21993   -0.04015
AFIX  43
H23H  2    0.383803    0.055806    0.705613    11.00000   -1.20000
AFIX   0
C24H  1    0.347351    0.019861    0.638113    11.00000    0.23455    0.11051 =
         0.24354   -0.01307    0.21751   -0.01998
AFIX  43
H24H  2    0.338139    0.004888    0.639212    11.00000   -1.20000
AFIX   0
C25H  1    0.338990    0.017728    0.599408    11.00000    0.21350    0.12387 =
         0.23181   -0.01954    0.20186   -0.01470
C26H  1    0.400031    0.093710    0.680646    11.00000    0.25252    0.12251 =
         0.24949   -0.04889    0.22193   -0.05885
AFIX  23
H26O  2    0.394047    0.119992    0.658438    11.00000   -1.20000
H26P  2    0.413282    0.068053    0.692055    11.00000   -1.20000
AFIX   0
SAME 0.02 0.04 N11A > C25A
N31H  6    0.347345    0.347157    0.735228    11.00000    0.24336    0.12686 =
         0.27180   -0.06959    0.23812   -0.05297
C32H  1    0.349087    0.293802    0.744529    11.00000    0.26949    0.13944 =
         0.31653   -0.05327    0.27330   -0.04513
C33H  1    0.336086    0.272564    0.747686    11.00000    0.28472    0.20802 =
         0.38823   -0.07212    0.31162   -0.07290
AFIX  43
H33H  2    0.337064    0.235263    0.753293    11.00000   -1.20000
AFIX   0
C34H  1    0.321940    0.308527    0.742245    11.00000    0.26537    0.23128 =
         0.40329   -0.10267    0.30783   -0.09097
AFIX  43
H34H  2    0.313492    0.295903    0.745352    11.00000   -1.20000
AFIX   0
C35H  1    0.319602    0.361680    0.732546    11.00000    0.26967    0.24401 =
         0.36318   -0.09063    0.28701   -0.07917
AFIX  43
H35H  2    0.308842    0.385305    0.727241    11.00000   -1.20000
AFIX   0
C36H  1    0.333283    0.381242    0.730464    11.00000    0.26777    0.16126 =
         0.29945   -0.08656    0.26267   -0.05037
AFIX  43
H36H  2    0.332680    0.418696    0.725673    11.00000   -1.20000
AFIX   0
N41H  6    0.376537    0.279831    0.746898    11.00000    0.27489    0.11297 =
         0.35722   -0.01929    0.29214   -0.01506
N42H  6    0.385889    0.238476    0.746359    11.00000    0.28578    0.09606 =
         0.40125   -0.01070    0.31355   -0.01160
C43H  1    0.377146    0.190775    0.743797    11.00000    0.30923    0.10546 =
         0.45758    0.00214    0.34919   -0.00841
AFIX  43
H43H  2    0.381311    0.155940    0.743271    11.00000   -1.20000
AFIX   0
C44H  1    0.361219    0.201488    0.742091    11.00000    0.33334    0.13239 =
         0.42171   -0.01165    0.34944   -0.00092
AFIX  43
H44H  2    0.351670    0.176707    0.738955    11.00000   -1.20000
AFIX   0
C45H  1    0.362577    0.258105    0.746132    11.00000    0.27071    0.12418 =
         0.36921   -0.01042    0.29436   -0.01355
C46H  1    0.403740    0.249173    0.750739    11.00000    0.28525    0.10917 =
         0.35584   -0.00468    0.29568    0.00294
AFIX  23
H46O  2    0.419933    0.271053    0.780386    11.00000   -1.20000
H46P  2    0.393218    0.270486    0.722204    11.00000   -1.20000
AFIX   0
SAME 0.02 0.04 N11A > C25A
N51H  6    0.530653   -0.061820    0.949494    11.00000    0.30686    0.09750 =
         0.30306    0.02194    0.27569    0.00999
C52H  1    0.506931   -0.061567    0.928649    11.00000    0.30263    0.12757 =
         0.30333    0.01930    0.27409   -0.00804
C53H  1    0.498211   -0.107780    0.929154    11.00000    0.34962    0.12345 =
         0.35738    0.03193    0.31541    0.00215
AFIX  43
H53H  2    0.481452   -0.107300    0.914372    11.00000   -1.20000
AFIX   0
C54H  1    0.514261   -0.154207    0.951417    11.00000    0.34259    0.16575 =
         0.37204    0.07278    0.31361    0.03414
AFIX  43
H54H  2    0.508600   -0.186065    0.951889    11.00000   -1.20000
AFIX   0
C55H  1    0.538294   -0.153486    0.972630    11.00000    0.33780    0.10118 =
         0.37045    0.03957    0.30946    0.01232
AFIX  43
H55H  2    0.549735   -0.184816    0.988854    11.00000   -1.20000
AFIX   0
C56H  1    0.546417   -0.106948    0.970847    11.00000    0.36168    0.07924 =
         0.31653    0.02461    0.30798    0.01811
AFIX  43
H56H  2    0.562779   -0.107260    0.984486    11.00000   -1.20000
AFIX   0
N61H  6    0.498309    0.028567    0.901017    11.00000    0.23040    0.11837 =
         0.26162    0.01361    0.21879   -0.00283
N62H  6    0.477977    0.065145    0.872022    11.00000    0.22549    0.14769 =
         0.25460    0.03257    0.20607   -0.00919
C63H  1    0.455663    0.046147    0.852745    11.00000    0.24012    0.18111 =
         0.29547    0.04399    0.23280   -0.00696
AFIX  43
H63H  2    0.438726    0.064970    0.831156    11.00000   -1.20000
AFIX   0
C64H  1    0.462076   -0.004825    0.870094    11.00000    0.25607    0.16942 =
         0.29483    0.02215    0.23836   -0.01788
AFIX  43
H64H  2    0.450494   -0.029414    0.862233    11.00000   -1.20000
AFIX   0
C65H  1    0.489736   -0.012850    0.902301    11.00000    0.25696    0.11929 =
         0.28317    0.00249    0.23903   -0.02243
C66H  1    0.480540    0.116032    0.862509    11.00000    0.24927    0.13240 =
         0.24539    0.00607    0.21408   -0.02746
AFIX  23
H66C  2    0.494031    0.112347    0.867911    11.00000   -1.20000
H66D  2    0.487887    0.143543    0.885515    11.00000   -1.20000
AFIX   0
SAME 0.02 0.04 C71G > C79G
SAME 0.02 0.04 C73G C72G C71G C76G C75G C74G C77G C79G C78G
SAME 0.02 0.04 C75G C76G C71G C72G C73G C74G C79G C77G C78G
SAME 0.02 0.04 C71G C76G C75G C74G C73G C72G C79G C78G C77G
SAME 0.02 0.04 C73G C74G C75G C76G C71G C72G C78G C79G C77G
SAME 0.02 0.04 C75G C74G C73G C72G C71G C76G C78G C77G C79G
C71H  1    0.414489    0.123360    0.724375    11.00000    0.23189    0.06922 =
         0.24423   -0.01882    0.21623   -0.02373
C72H  1    0.401218    0.169554    0.714335    11.00000    0.22775    0.06733 =
         0.25965   -0.00524    0.21408   -0.01998
C73H  1    0.414410    0.197206    0.753765    11.00000    0.26652    0.04895 =
         0.28725   -0.00286    0.25278   -0.01796
C74H  1    0.439101    0.179453    0.801169    11.00000    0.24486    0.09401 =
         0.26931   -0.02879    0.23604   -0.03861
C75H  1    0.452204    0.134649    0.810041    11.00000    0.23108    0.09684 =
         0.24828    0.00228    0.22008   -0.01745
C76H  1    0.440054    0.106504    0.771881    11.00000    0.22445    0.08080 =
         0.25189   -0.00194    0.22073   -0.02542
C77H  1    0.373407    0.188378    0.662166    11.00000    0.25836    0.17085 =
         0.27844    0.04144    0.22503    0.02085
AFIX  33
H77D  2    0.367531    0.163715    0.639648    11.00000   -1.50000
H77E  2    0.359233    0.188712    0.655027    11.00000   -1.50000
H77F  2    0.375529    0.224844    0.658193    11.00000   -1.50000
AFIX   0
C78H  1    0.452275    0.204941    0.844454    11.00000    0.25346    0.23168 =
         0.29126   -0.10802    0.24066   -0.07764
AFIX  33
H78D  2    0.469630    0.185848    0.874372    11.00000   -1.50000
H78E  2    0.456471    0.242938    0.847078    11.00000   -1.50000
H78F  2    0.439233    0.202502    0.839871    11.00000   -1.50000
AFIX   0
C79H  1    0.454327    0.055704    0.782749    11.00000    0.25844    0.14668 =
         0.33794    0.00801    0.26428    0.02690
AFIX  33
H79D  2    0.443232    0.040474    0.752142    11.00000   -1.50000
H79E  2    0.473083    0.064814    0.804055    11.00000   -1.50000
H79F  2    0.455843    0.029170    0.799034    11.00000   -1.50000
AFIX   0

PART 1
B11   3    0.413639   -0.218206    0.552056    51.00000   10.25000
F12   5    0.437764   -0.218969    0.600186    51.00000   10.25000
F13   5    0.414552   -0.180198    0.535520    51.00000   10.25000
F14   5    0.391514   -0.210459    0.534345    51.00000   10.25000
F15   5    0.410393   -0.265718    0.536270    51.00000   10.25000

SAME 0.02 0.04 B11 > F15
SAME 0.02 0.04 B11 F15 F14 F13 F12
SAME 0.02 0.04 B11 F14 F13 F12 F15
SAME 0.02 0.04 B11 F13 F12 F15 F14
SAME 0.02 0.04 B11 F12 F15 F14 F13
PART 0
B21   3    0.220255    0.080367    0.268690    31.00000    0.10205
F22   5    0.225551    0.120045    0.292708    31.00000    0.22376
F23   5    0.203147    0.045759    0.254654    31.00000    0.21764
F24   5    0.242535    0.053859    0.295518    31.00000    0.21710
F25   5    0.209645    0.102714    0.231982    31.00000    0.28386

SAME 0.02 0.04 B11 > F15
SAME 0.02 0.04 B11 F15 F14 F13 F12
SAME 0.02 0.04 B11 F14 F13 F12 F15
SAME 0.02 0.04 B11 F13 F12 F15 F14
SAME 0.02 0.04 B11 F12 F15 F14 F13
B31   3    0.418704    0.366266    0.387321    81.00000   10.25000
F32   5    0.434512    0.336696    0.425763    81.00000   10.25000
F33   5    0.400737    0.334584    0.349094    81.00000   10.25000
F34   5    0.402865    0.401056    0.376272    81.00000   10.25000
F35   5    0.434565    0.392874    0.394542    81.00000   10.25000

SAME 0.02 0.04 B11 > F15
SAME 0.02 0.04 B11 F15 F14 F13 F12
SAME 0.02 0.04 B11 F14 F13 F12 F15
SAME 0.02 0.04 B11 F13 F12 F15 F14
SAME 0.02 0.04 B11 F12 F15 F14 F13
B41   3    0.194816    0.543507    0.364958    71.00000   10.25000
F42   5    0.202110    0.572146    0.395649    71.00000   10.25000
F43   5    0.167981    0.552366    0.323594    71.00000   10.25000
F44   5    0.205352    0.556772    0.357847    71.00000   10.25000
F45   5    0.203249    0.494617    0.382979    71.00000   10.25000

SAME 0.02 0.04 B11 > F15
SAME 0.02 0.04 B11 F15 F14 F13 F12
SAME 0.02 0.04 B11 F14 F13 F12 F15
SAME 0.02 0.04 B11 F13 F12 F15 F14
SAME 0.02 0.04 B11 F12 F15 F14 F13
B51   3    0.424039   -0.086325    0.716852    41.00000    0.16961
F52   5    0.442136   -0.093503    0.762235    41.00000    0.22624
F53   5    0.437564   -0.088944    0.714678    41.00000    0.20271
F54   5    0.404250   -0.123803    0.687690    41.00000    0.19584
F55   5    0.411012   -0.039154    0.700776    41.00000    0.19822

SAME 0.02 0.04 B11 > F15
SAME 0.02 0.04 B11 F15 F14 F13 F12
SAME 0.02 0.04 B11 F14 F13 F12 F15
SAME 0.02 0.04 B11 F13 F12 F15 F14
SAME 0.02 0.04 B11 F12 F15 F14 F13
B61   3    0.234027    0.098976    0.405861    21.00000    0.18255
F62   5    0.211422    0.068251    0.372819    21.00000    0.19816
F63   5    0.227081    0.150832    0.395289    21.00000    0.21605
F64   5    0.249266    0.092004    0.449254    21.00000    0.19426
F65   5    0.249084    0.086844    0.407157    21.00000    0.16871

SAME 0.02 0.04 B11 F13 F12 F15 F14
SAME 0.02 0.04 B11 F15 F14 F13 F12
SAME 0.02 0.04 B11 F14 F13 F12 F15
SAME 0.02 0.04 B11 > F15
SAME 0.02 0.04 B11 F12 F15 F14 F13
B71   3    0.365986    0.382612    0.565079    61.00000   10.25000
F72   5    0.339989    0.370373    0.531999    61.00000   10.25000
F73   5    0.378369    0.344777    0.570033    61.00000   10.25000
F75   5    0.366642    0.427653    0.552563    61.00000   10.25000
F74   5    0.379237    0.392095    0.606271    61.00000   10.25000

SAME 0.02 0.04 B11 > F15
SAME 0.02 0.04 B11 F15 F14 F13 F12
SAME 0.02 0.04 B11 F14 F13 F12 F15
SAME 0.02 0.04 B11 F13 F12 F15 F14
SAME 0.02 0.04 B11 F12 F15 F14 F13
PART 2
B81   3    0.339971   -0.180186    0.435817   -51.00000   10.25000
F82   5    0.338778   -0.132498    0.423235   -51.00000   10.25000
F83   5    0.317996   -0.182000    0.418951   -51.00000   10.25000
F84   5    0.338646   -0.221880    0.418045   -51.00000   10.25000
F85   5    0.364138   -0.185552    0.483793   -51.00000   10.25000

PART 0
PART 1
O1W   7    0.313462    0.633841    0.371274    91.00000   10.20000
PART 0
PART 2
O1X   7    0.305270    0.659406    0.348485   -91.00000   10.20000

PART 0
O2W   7    0.387335    0.057378    0.762464     0.71738   10.20000

O3W   7    0.449283    0.276407    0.638864     0.78288   10.20000
O4W   7    0.372097    0.702339    0.754119     0.68333   10.20000
O5W   7    0.462444    0.419036    0.739076     0.71168   10.20000
O6W   7    0.292990   -0.010453    0.319374     0.73064   10.20000
HKLF 4


REM  WMDWA013_Cu in C2/c
REM R1 =  0.1287 for   13213 Fo > 4sig(Fo)  and  0.1632 for all   20807 data
REM   2870 parameters refined using  11142 restraints

END

WGHT      0.2000      0.0000

REM Highest difference peak  1.416,  deepest hole -0.578,  1-sigma level  0.103
Q1    1   0.5065  0.6641  0.8817  11.00000  0.05    1.28
Q2    1   0.3374  0.6235  0.5501  11.00000  0.05    1.19
Q3    1   0.3251  0.6194  0.5315  11.00000  0.05    1.08
Q4    1   0.3793  0.3432  0.7523  11.00000  0.05    0.96
Q5    1   0.3297  0.0872  0.5207  11.00000  0.05    0.90
Q6    1   0.4567  0.0590  0.5314  11.00000  0.05    0.88
Q7    1   0.3638  0.7063  0.7597  11.00000  0.05    0.88
Q8    1   0.3810  0.0401  0.7693  11.00000  0.05    0.81
Q9    1   0.2976  0.3486  0.3483  11.00000  0.05    0.72
Q10   1   0.2061  0.5398  0.3998  11.00000  0.05    0.67
Q11   1   0.3603  0.3715  0.5784  11.00000  0.05    0.65
Q12   1   0.4364  0.0626  0.5096  11.00000  0.05    0.65
Q13   1   0.3329  0.0331  0.5199  11.00000  0.05    0.63
Q14   1   0.2912  0.0127  0.3294  11.00000  0.05    0.61
Q15   1   0.2933 -0.0435  0.3099  11.00000  0.05    0.57
Q16   1   0.2919  0.6288  0.3094  11.00000  0.05    0.57
Q17   1   0.4198  0.3790  0.3711  11.00000  0.05    0.57
Q18   1   0.3499 -0.2291  0.4298  11.00000  0.05    0.56
Q19   1   0.3866  0.7071  0.7714  11.00000  0.05    0.56
Q20   1   0.3996  0.3925  0.6294  11.00000  0.05    0.54
Q21   1   0.3992 -0.2589  0.5119  11.00000  0.05    0.53
Q22   1   0.4670  0.2887  0.6689  11.00000  0.05    0.52
Q23   1   0.3607  0.3423  0.5688  11.00000  0.05    0.51
Q24   1   0.3932 -0.2310  0.5509  11.00000  0.05    0.50
Q25   1   0.4752  0.4149  0.7697  11.00000  0.05    0.49
Q26   1   0.3663  0.0432  0.7418  11.00000  0.05    0.49
Q27   1   0.4236  0.3171  0.3811  11.00000  0.05    0.48
Q28   1   0.4431  0.0282  0.5310  11.00000  0.05    0.47
Q29   1   0.3409  0.0858  0.5690  11.00000  0.05    0.47
Q30   1   0.3483  0.3702  0.5630  11.00000  0.05    0.46
;
_shelx_res_checksum              31980
_shelx_fab_checksum              35277
_shelx_fab_file                  
;
    0    0    4   -118.88      0.00
    0    0    6   -179.98      0.00
    0    0    8     32.10      0.00
    0    0   10    -42.56      0.00
    0    0   12      0.51      0.00
    0    0   14    -30.35      0.00
    0    0   16     34.38      0.00
    0    0   18    -21.03      0.00
    0    0   20      8.81      0.00
    0    0   22      2.62      0.00
    0    0   24      9.27      0.00
    0    0   26     -3.89      0.00
    0    2    0   -423.54      0.00
    0    2    1     54.30      0.00
    0    2    2   -331.58      0.00
    0    2    3    133.06      0.00
    0    2    4    -26.67      0.00
    0    2    5    134.88      0.00
    0    2    6    -16.80      0.00
    0    2    7     10.71      0.00
    0    2    8     50.67      0.00
    0    2    9     99.75      0.00
    0    2   10    -34.14      0.00
    0    2   11     10.55      0.00
    0    2   12      3.07      0.00
    0    2   13     18.35      0.00
    0    2   14      5.09      0.00
    0    2   15     -9.85      0.00
    0    2   16      2.68      0.00
    0    2   17     -5.47      0.00
    0    2   18      0.93      0.00
    0    2   19     27.50      0.00
    0    2   20     -4.38      0.00
    0    2   21      2.56      0.00
    0    2   22     17.21      0.00
    0    2   23     -5.80      0.00
    0    2   24      3.45      0.00
    0    2   25     11.56      0.00
    0    2   26     -3.67      0.00
    0    2   27    -10.92      0.00
    0    4    0   -178.47      0.00
    0    4    1    157.81      0.00
    0    4    2    172.11      0.00
    0    4    3     25.97      0.00
    0    4    4     22.62      0.00
    0    4    5   -110.65      0.00
    0    4    6     51.38      0.00
    0    4    7    -39.11      0.00
    0    4    8    -17.44      0.00
    0    4    9    -21.44      0.00
    0    4   10     39.42      0.00
    0    4   11    -26.33      0.00
    0    4   12     13.11      0.00
    0    4   13      7.26      0.00
    0    4   14    -20.88      0.00
    0    4   15    -19.05      0.00
    0    4   16      3.99      0.00
    0    4   17      4.56      0.00
    0    4   18     20.11      0.00
    0    4   19      1.68      0.00
    0    4   20    -10.75      0.00
    0    4   21     -1.23      0.00
    0    4   22      9.04      0.00
    0    4   23      1.88      0.00
    0    4   24     -2.89      0.00
    0    4   25     -3.80      0.00
    0    4   26     -9.74      0.00
    0    4   27     19.98      0.00
    0    6    0    104.61      0.00
    0    6    1    -54.41      0.00
    0    6    2    -46.05      0.00
    0    6    3    -61.28      0.00
    0    6    4    -49.03      0.00
    0    6    5   -173.48      0.00
    0    6    6     45.28      0.00
    0    6    7     78.76      0.00
    0    6    8    -51.60      0.00
    0    6    9     90.46      0.00
    0    6   10     12.92      0.00
    0    6   11    -16.77      0.00
    0    6   12    -18.13      0.00
    0    6   13      3.21      0.00
    0    6   14      0.28      0.00
    0    6   15    -10.02      0.00
    0    6   16     10.36      0.00
    0    6   17     18.91      0.00
    0    6   18      2.62      0.00
    0    6   19      0.39      0.00
    0    6   20      9.74      0.00
    0    6   21     -8.98      0.00
    0    6   22     -3.32      0.00
    0    6   23     -2.03      0.00
    0    6   24     -2.64      0.00
    0    6   25     -6.60      0.00
    0    6   26     -4.47      0.00
    0    8    0    -38.44      0.00
    0    8    1     94.56      0.00
    0    8    2     22.01      0.00
    0    8    3     31.93      0.00
    0    8    4    -19.18      0.00
    0    8    5    -31.08      0.00
    0    8    6     36.60      0.00
    0    8    7     46.25      0.00
    0    8    8     15.67      0.00
    0    8    9    -14.22      0.00
    0    8   10      1.16      0.00
    0    8   11     -0.85      0.00
    0    8   12      3.77      0.00
    0    8   13     -8.59      0.00
    0    8   14      6.46      0.00
    0    8   15     19.13      0.00
    0    8   16     -4.98      0.00
    0    8   17     -1.82      0.00
    0    8   18     -6.79      0.00
    0    8   19      1.19      0.00
    0    8   20      4.73      0.00
    0    8   21     23.57      0.00
    0    8   22    -15.37      0.00
    0    8   23     -1.82      0.00
    0    8   24      3.01      0.00
    0    8   25      1.62      0.00
    0   10    0     21.93      0.00
    0   10    1     28.02      0.00
    0   10    2    -12.18      0.00
    0   10    3    -23.30      0.00
    0   10    4    -42.84      0.00
    0   10    5    -21.66      0.00
    0   10    6     31.40      0.00
    0   10    7    -11.03      0.00
    0   10    8    -34.61      0.00
    0   10    9     17.50      0.00
    0   10   10     -2.37      0.00
    0   10   11    -11.92      0.00
    0   10   12      8.09      0.00
    0   10   13      1.66      0.00
    0   10   14    -11.12      0.00
    0   10   15     -4.97      0.00
    0   10   16     -6.14      0.00
    0   10   17      9.08      0.00
    0   10   18      9.99      0.00
    0   10   19      3.04      0.00
    0   10   20     -0.10      0.00
    0   10   21     -8.27      0.00
    0   10   22     -2.58      0.00
    0   10   23      3.22      0.00
    0   10   24      0.53      0.00
    0   10   25     -6.71      0.00
    0   12    0    -34.34      0.00
    0   12    1    -16.35      0.00
    0   12    2      0.36      0.00
    0   12    3    -17.90      0.00
    0   12    4     75.36      0.00
    0   12    5      7.46      0.00
    0   12    6     -5.17      0.00
    0   12    7     -4.90      0.00
    0   12    8      0.76      0.00
    0   12    9      0.56      0.00
    0   12   10      9.03      0.00
    0   12   11    -22.59      0.00
    0   12   12    -21.09      0.00
    0   12   13      9.89      0.00
    0   12   14    -14.63      0.00
    0   12   15      7.20      0.00
    0   12   16     15.25      0.00
    0   12   17      5.39      0.00
    0   12   18      9.63      0.00
    0   12   19     -2.20      0.00
    0   12   20     -2.96      0.00
    0   12   21      3.50      0.00
    0   12   22      6.87      0.00
    0   12   23    -11.04      0.00
    0   14    0     10.07      0.00
    0   14    1      3.17      0.00
    0   14    2    -32.11      0.00
    0   14    3     -3.32      0.00
    0   14    4     14.78      0.00
    0   14    5     29.00      0.00
    0   14    6     -3.61      0.00
    0   14    7      8.45      0.00
    0   14    8      0.07      0.00
    0   14    9    -21.77      0.00
    0   14   10     11.00      0.00
    0   14   11      6.58      0.00
    0   14   12     -0.48      0.00
    0   14   13      5.93      0.00
    0   14   14      2.10      0.00
    0   14   15     -4.66      0.00
    0   14   16     -9.90      0.00
    0   14   17     -8.03      0.00
    0   14   18     -2.47      0.00
    0   14   19      0.60      0.00
    0   14   20      1.79      0.00
    0   14   21     -4.64      0.00
    0   14   22    -13.81      0.00
    0   16    0     29.99      0.00
    0   16    1     11.15      0.00
    0   16    2     -8.58      0.00
    0   16    3      2.52      0.00
    0   16    4      3.84      0.00
    0   16    5    -12.78      0.00
    0   16    6     -4.14      0.00
    0   16    7     16.44      0.00
    0   16    8    -15.04      0.00
    0   16    9    -10.57      0.00
    0   16   10     -7.52      0.00
    0   16   11     -0.53      0.00
    0   16   12     12.63      0.00
    0   16   13     -6.35      0.00
    0   16   14    -11.75      0.00
    0   16   15     -7.21      0.00
    0   16   16     -6.86      0.00
    0   16   17      4.15      0.00
    0   16   18      4.64      0.00
    0   16   19      7.39      0.00
    0   16   20     -4.02      0.00
    0   18    0    -21.32      0.00
    0   18    1      0.40      0.00
    0   18    2      1.82      0.00
    0   18    3     -2.23      0.00
    0   18    4    -12.65      0.00
    0   18    5     -8.51      0.00
    0   18    6      3.06      0.00
    0   18    7      3.33      0.00
    0   18    8      1.33      0.00
    0   18    9    -14.11      0.00
    0   18   10      2.86      0.00
    0   18   11     12.03      0.00
    0   18   12     -3.86      0.00
    0   18   13      0.46      0.00
    0   18   14     -4.68      0.00
    0   18   15     -7.66      0.00
    0   18   16      4.62      0.00
    0   18   17     -6.27      0.00
    0   18   18     -2.86      0.00
    0   20    0     36.37      0.00
    0   20    1      9.59      0.00
    0   20    2      1.08      0.00
    0   20    3     -3.52      0.00
    0   20    4    -16.53      0.00
    0   20    5     -0.67      0.00
    0   20    6     12.08      0.00
    0   20    7      5.66      0.00
    0   20    8     -2.80      0.00
    0   20    9     -2.89      0.00
    0   20   10     14.49      0.00
    0   20   11     -9.66      0.00
    0   20   12      6.77      0.00
    0   20   13      3.06      0.00
    0   20   14      7.79      0.00
    0   20   15      0.95      0.00
    0   20   16     -5.26      0.00
    0   22    0     -9.12      0.00
    0   22    1      2.97      0.00
    0   22    2      6.34      0.00
    0   22    3      9.14      0.00
    0   22    4      2.35      0.00
    0   22    5     -9.87      0.00
    0   22    6     -7.57      0.00
    0   22    7     -2.83      0.00
    0   22    8      6.23      0.00
    0   22    9      0.15      0.00
    0   22   10     -5.42      0.00
    0   22   11     11.62      0.00
    0   22   12     10.94      0.00
    0   24    0     -6.28      0.00
    0   24    1     -5.52      0.00
    0   24    2      1.23      0.00
    0   24    3      1.81      0.00
    0   24    4      8.99      0.00
    0   24    5      4.92      0.00
    0   24    6      2.46      0.00
   -1    1   27      1.80      0.00
   -1    1   26    -12.78      0.00
   -1    1   25     -3.02      0.00
   -1    1   24     -3.19      0.00
   -1    1   23      9.59      0.00
   -1    1   22     11.62      0.00
   -1    1   21    -10.65      0.00
   -1    1   20     -6.39      0.00
   -1    1   19      5.11      0.00
   -1    1   18    -11.61      0.00
   -1    1   17     -7.13      0.00
   -1    1   16     11.08      0.00
   -1    1   15     -8.63      0.00
   -1    1   14    -24.33      0.00
   -1    1   13    -24.01      0.00
   -1    1   12     18.37      0.00
   -1    1   11     -8.46      0.00
   -1    1   10      3.45      0.00
   -1    1    9    140.10      0.00
   -1    1    8    -77.68      0.00
   -1    1    7    -50.10      0.00
   -1    1    6    129.85      0.00
   -1    1    5    157.34      0.00
   -1    1    4   -178.26      0.00
   -1    1    3   -788.27      0.00
    1    1    2     -8.63      0.00
    1    1    4   -348.01      0.00
    1    1    5   -208.80      0.00
    1    1    6      3.15      0.00
    1    1    7    -88.94      0.00
    1    1    8      0.00      0.00
    1    1    9     66.02      0.00
    1    1   10     37.04      0.00
    1    1   11    -63.99      0.00
    1    1   12     15.61      0.00
    1    1   13     28.15      0.00
    1    1   14      9.84      0.00
    1    1   15    -19.06      0.00
    1    1   16    -12.29      0.00
    1    1   17      4.13      0.00
    1    1   18     -0.98      0.00
    1    1   19     -2.01      0.00
    1    1   20      0.85      0.00
    1    1   21      4.78      0.00
    1    1   22    -11.62      0.00
    1    1   23     -4.72      0.00
    1    1   24      3.33      0.00
    1    1   25     -9.76      0.00
    1    1   26     11.47      0.00
   -1    3   27     16.65      0.00
   -1    3   26      2.81      0.00
   -1    3   25     -8.89      0.00
   -1    3   24      2.18      0.00
   -1    3   23     12.65      0.00
   -1    3   22     -6.60      0.00
   -1    3   21    -12.32      0.00
   -1    3   20      4.17      0.00
   -1    3   19      4.47      0.00
   -1    3   18      6.18      0.00
   -1    3   17     -9.63      0.00
   -1    3   16     -4.52      0.00
   -1    3   15     16.48      0.00
   -1    3   14      0.85      0.00
   -1    3   13    -10.28      0.00
   -1    3   12    -30.41      0.00
   -1    3   11     -4.45      0.00
   -1    3   10    -35.25      0.00
   -1    3    9     34.30      0.00
   -1    3    8    124.39      0.00
   -1    3    7     67.50      0.00
   -1    3    6   -252.64      0.00
   -1    3    5   -179.83      0.00
   -1    3    4    156.46      0.00
   -1    3    3   -181.29      0.00
   -1    3    2    -87.63      0.00
   -1    3    1     83.27      0.00
    1    3    0    313.19      0.00
    1    3    1    109.00      0.00
    1    3    2   -137.66      0.00
    1    3    3    -31.34      0.00
    1    3    4    -27.54      0.00
    1    3    5      0.20      0.00
    1    3    6    143.83      0.00
    1    3    7    -72.74      0.00
    1    3    8     14.65      0.00
    1    3    9    -17.74      0.00
    1    3   10    -41.17      0.00
    1    3   11     16.25      0.00
    1    3   12     -1.84      0.00
    1    3   13     25.17      0.00
    1    3   14    -35.35      0.00
    1    3   15    -23.94      0.00
    1    3   16     12.04      0.00
    1    3   17     23.06      0.00
    1    3   18     -5.17      0.00
    1    3   19      0.16      0.00
    1    3   20      2.40      0.00
    1    3   21     -4.66      0.00
    1    3   22     -4.45      0.00
    1    3   23    -21.92      0.00
    1    3   24     -5.39      0.00
    1    3   25      0.28      0.00
    1    3   26     10.77      0.00
   -1    5   27     -3.25      0.00
   -1    5   26    -12.17      0.00
   -1    5   25    -10.44      0.00
   -1    5   24      7.76      0.00
   -1    5   23     -1.26      0.00
   -1    5   22      9.10      0.00
   -1    5   21    -14.49      0.00
   -1    5   20      2.18      0.00
   -1    5   19      7.79      0.00
   -1    5   18     -7.58      0.00
   -1    5   17     22.84      0.00
   -1    5   16     -3.52      0.00
   -1    5   15     -5.59      0.00
   -1    5   14    -24.80      0.00
   -1    5   13     -5.00      0.00
   -1    5   12     36.73      0.00
   -1    5   11    -10.71      0.00
   -1    5   10    -14.51      0.00
   -1    5    9    -24.11      0.00
   -1    5    8     -4.24      0.00
   -1    5    7     -8.48      0.00
   -1    5    6    -76.47      0.00
   -1    5    5     63.84      0.00
   -1    5    4     68.86      0.00
   -1    5    3    142.94      0.00
   -1    5    2     42.65      0.00
   -1    5    1    -23.91      0.00
    1    5    0    145.50      0.00
    1    5    1    240.77      0.00
    1    5    2    -62.56      0.00
    1    5    4    -42.53      0.00
    1    5    5    -14.74      0.00
    1    5    6    -97.10      0.00
    1    5    7     76.76      0.00
    1    5    8     22.38      0.00
    1    5    9     36.12      0.00
    1    5   10     21.56      0.00
    1    5   11      2.48      0.00
    1    5   12     -6.94      0.00
    1    5   13    -41.13      0.00
    1    5   14     18.98      0.00
    1    5   15     -1.43      0.00
    1    5   16     12.35      0.00
    1    5   17     -2.55      0.00
    1    5   18     -5.40      0.00
    1    5   19     -1.36      0.00
    1    5   20     17.24      0.00
    1    5   21      2.47      0.00
    1    5   22     -6.27      0.00
    1    5   23     -2.28      0.00
    1    5   24     -2.22      0.00
    1    5   25      0.39      0.00
    1    5   26      3.76      0.00
   -1    7   26     -2.16      0.00
   -1    7   25     -8.51      0.00
   -1    7   24      7.02      0.00
   -1    7   23     -1.00      0.00
   -1    7   22      8.01      0.00
   -1    7   21      6.62      0.00
   -1    7   20     -6.11      0.00
   -1    7   19     -3.51      0.00
   -1    7   18     10.35      0.00
   -1    7   17      8.04      0.00
   -1    7   16      9.38      0.00
   -1    7   15      6.73      0.00
   -1    7   14    -32.78      0.00
   -1    7   13     -5.61      0.00
   -1    7   12    -10.23      0.00
   -1    7   11     -1.90      0.00
   -1    7   10    -15.17      0.00
   -1    7    9     51.20      0.00
   -1    7    8     13.01      0.00
   -1    7    7    -54.26      0.00
   -1    7    6     27.38      0.00
   -1    7    5     34.84      0.00
   -1    7    4    -40.35      0.00
   -1    7    3   -104.24      0.00
   -1    7    2    -63.50      0.00
   -1    7    1    155.25      0.00
    1    7    0   -121.44      0.00
    1    7    1     42.51      0.00
    1    7    2     27.64      0.00
    1    7    3    -28.65      0.00
    1    7    4    -65.07      0.00
    1    7    5    -38.77      0.00
    1    7    6     13.26      0.00
    1    7    7    -32.79      0.00
    1    7    8     15.19      0.00
    1    7    9     54.58      0.00
    1    7   10     -3.82      0.00
    1    7   11     -0.80      0.00
    1    7   12     -0.37      0.00
    1    7   13      6.72      0.00
    1    7   14     10.83      0.00
    1    7   15     -1.09      0.00
    1    7   16    -12.96      0.00
    1    7   17      3.72      0.00
    1    7   18    -22.86      0.00
    1    7   19     -1.91      0.00
    1    7   20      3.53      0.00
    1    7   21     12.69      0.00
    1    7   22      8.68      0.00
    1    7   23    -18.20      0.00
    1    7   24      1.76      0.00
    1    7   25      9.46      0.00
   -1    9   26      0.27      0.00
   -1    9   25      5.60      0.00
   -1    9   24     -0.58      0.00
   -1    9   23     -2.32      0.00
   -1    9   22     -5.16      0.00
   -1    9   21      3.24      0.00
   -1    9   20      7.65      0.00
   -1    9   19     -6.23      0.00
   -1    9   18      0.20      0.00
   -1    9   17      3.13      0.00
   -1    9   16     18.93      0.00
   -1    9   15     -8.57      0.00
   -1    9   14     -5.51      0.00
   -1    9   13      2.73      0.00
   -1    9   12    -11.13      0.00
   -1    9   11    -19.28      0.00
   -1    9   10     30.71      0.00
   -1    9    9    -19.60      0.00
   -1    9    8     11.15      0.00
   -1    9    7     25.91      0.00
   -1    9    6     11.82      0.00
   -1    9    5    -45.54      0.00
   -1    9    4     58.60      0.00
   -1    9    3     60.80      0.00
   -1    9    2    -15.67      0.00
   -1    9    1    -26.68      0.00
    1    9    0     10.57      0.00
    1    9    1     26.74      0.00
    1    9    2      3.49      0.00
    1    9    3    -24.19      0.00
    1    9    4     43.84      0.00
    1    9    5     15.21      0.00
    1    9    6    -29.83      0.00
    1    9    7     19.06      0.00
    1    9    8      6.31      0.00
    1    9    9     14.95      0.00
    1    9   10     -5.80      0.00
    1    9   11    -13.12      0.00
    1    9   12      6.91      0.00
    1    9   13     -3.65      0.00
    1    9   14      5.34      0.00
    1    9   15     -5.22      0.00
    1    9   16      4.50      0.00
    1    9   17     -4.58      0.00
    1    9   18      9.90      0.00
    1    9   19      2.14      0.00
    1    9   20     -2.63      0.00
    1    9   21    -15.76      0.00
    1    9   22     -3.28      0.00
    1    9   23      7.96      0.00
    1    9   24      4.83      0.00
    1    9   25     -2.25      0.00
   -1   11   25      0.16      0.00
   -1   11   24      6.34      0.00
   -1   11   23      0.01      0.00
   -1   11   22      3.16      0.00
   -1   11   21     -2.40      0.00
   -1   11   20      1.27      0.00
   -1   11   19      2.46      0.00
   -1   11   18      3.30      0.00
   -1   11   17      6.52      0.00
   -1   11   16     -6.71      0.00
   -1   11   15     -0.40      0.00
   -1   11   14      9.12      0.00
   -1   11   13      9.26      0.00
   -1   11   12    -31.51      0.00
   -1   11   11     -2.97      0.00
   -1   11   10     19.21      0.00
   -1   11    9      3.91      0.00
   -1   11    8    -13.89      0.00
   -1   11    7     15.31      0.00
   -1   11    6     -1.01      0.00
   -1   11    5     35.38      0.00
   -1   11    4      9.86      0.00
   -1   11    3    -57.74      0.00
   -1   11    2     40.84      0.00
   -1   11    1     37.92      0.00
    1   11    0    -49.54      0.00
    1   11    1    -41.44      0.00
    1   11    2    -15.05      0.00
    1   11    3      7.79      0.00
    1   11    4     33.74      0.00
    1   11    5     -8.48      0.00
    1   11    6     10.79      0.00
    1   11    7      6.20      0.00
    1   11    8      8.31      0.00
    1   11    9     34.73      0.00
    1   11   10    -13.68      0.00
    1   11   11     -0.16      0.00
    1   11   12      3.04      0.00
    1   11   13     -9.53      0.00
    1   11   14     -2.25      0.00
    1   11   15      5.84      0.00
    1   11   16      5.06      0.00
    1   11   17      3.66      0.00
    1   11   18     -4.43      0.00
    1   11   19      1.05      0.00
    1   11   20     -4.38      0.00
    1   11   21      2.49      0.00
    1   11   22      2.24      0.00
    1   11   23     -1.80      0.00
    1   11   24     -6.58      0.00
   -1   13   23      2.37      0.00
   -1   13   22     -5.68      0.00
   -1   13   21     -3.72      0.00
   -1   13   20    -12.07      0.00
   -1   13   19      4.83      0.00
   -1   13   18     -2.53      0.00
   -1   13   17      4.46      0.00
   -1   13   16      5.94      0.00
   -1   13   15      6.86      0.00
   -1   13   14      1.66      0.00
   -1   13   13      3.23      0.00
   -1   13   12      1.52      0.00
   -1   13   11      7.25      0.00
   -1   13   10      2.79      0.00
   -1   13    9    -18.06      0.00
   -1   13    8     -1.17      0.00
   -1   13    7    -36.22      0.00
   -1   13    6     -4.14      0.00
   -1   13    5     10.88      0.00
   -1   13    4    -25.25      0.00
   -1   13    3      1.54      0.00
   -1   13    2     -5.11      0.00
   -1   13    1      1.73      0.00
    1   13    0    -16.45      0.00
    1   13    1      8.31      0.00
    1   13    2      3.77      0.00
    1   13    3      1.50      0.00
    1   13    4    -27.45      0.00
    1   13    5      8.91      0.00
    1   13    6     36.86      0.00
    1   13    7     15.14      0.00
    1   13    8    -13.20      0.00
    1   13    9    -17.10      0.00
    1   13   10    -14.09      0.00
    1   13   11    -12.93      0.00
    1   13   12     -2.78      0.00
    1   13   13     14.07      0.00
    1   13   14     13.33      0.00
    1   13   15      7.94      0.00
    1   13   16      4.75      0.00
    1   13   17     12.83      0.00
    1   13   18      4.30      0.00
    1   13   19     -1.96      0.00
    1   13   20      3.55      0.00
    1   13   21      4.89      0.00
    1   13   22    -16.10      0.00
   -1   15   22     -6.57      0.00
   -1   15   21     -0.44      0.00
   -1   15   20      7.80      0.00
   -1   15   19     -3.22      0.00
   -1   15   18      0.33      0.00
   -1   15   17      3.57      0.00
   -1   15   16     -3.21      0.00
   -1   15   15      6.08      0.00
   -1   15   14     10.85      0.00
   -1   15   13     -3.32      0.00
   -1   15   12    -14.73      0.00
   -1   15   11      1.46      0.00
   -1   15   10     15.64      0.00
   -1   15    9      8.97      0.00
   -1   15    8    -10.76      0.00
   -1   15    7      0.91      0.00
   -1   15    6     27.73      0.00
   -1   15    5    -12.37      0.00
   -1   15    4    -26.31      0.00
   -1   15    3     22.80      0.00
   -1   15    2     17.17      0.00
   -1   15    1    -32.38      0.00
    1   15    0      1.78      0.00
    1   15    1    -27.90      0.00
    1   15    2     40.45      0.00
    1   15    3      3.37      0.00
    1   15    4     -1.78      0.00
    1   15    5     -5.42      0.00
    1   15    6    -11.18      0.00
    1   15    7     12.12      0.00
    1   15    8    -13.23      0.00
    1   15    9     -7.10      0.00
    1   15   10     20.54      0.00
    1   15   11      7.33      0.00
    1   15   12     -2.20      0.00
    1   15   13      7.50      0.00
    1   15   14     -2.87      0.00
    1   15   15     -6.51      0.00
    1   15   16     -4.74      0.00
    1   15   17     -5.23      0.00
    1   15   18      8.41      0.00
    1   15   19     -8.43      0.00
    1   15   20      2.78      0.00
    1   15   21     -6.64      0.00
   -1   17   18      5.20      0.00
   -1   17   17      1.59      0.00
   -1   17   16      2.63      0.00
   -1   17   15     -7.49      0.00
   -1   17   14     -2.01      0.00
   -1   17   13    -10.35      0.00
   -1   17   12      3.28      0.00
   -1   17   11      4.90      0.00
   -1   17   10     -3.45      0.00
   -1   17    9      4.82      0.00
   -1   17    8     -4.07      0.00
   -1   17    7     -5.09      0.00
   -1   17    6     -8.58      0.00
   -1   17    5      8.40      0.00
   -1   17    4     17.41      0.00
   -1   17    3    -26.34      0.00
   -1   17    2      8.54      0.00
   -1   17    1     13.77      0.00
    1   17    0      4.50      0.00
    1   17    1    -16.58      0.00
    1   17    2    -28.87      0.00
    1   17    3     16.24      0.00
    1   17    4    -14.57      0.00
    1   17    5     -3.45      0.00
    1   17    6     21.58      0.00
    1   17    7     -0.03      0.00
    1   17    8     -2.45      0.00
    1   17    9     15.09      0.00
    1   17   10      7.22      0.00
    1   17   11     -3.14      0.00
    1   17   12     -8.38      0.00
    1   17   13    -10.43      0.00
    1   17   14      5.15      0.00
    1   17   15      5.90      0.00
    1   17   16      7.95      0.00
    1   17   17      5.49      0.00
   -1   19   18    -19.36      0.00
   -1   19   17      4.64      0.00
   -1   19   16      1.88      0.00
   -1   19   15      3.33      0.00
   -1   19   14    -17.31      0.00
   -1   19   13     15.11      0.00
   -1   19   12     15.27      0.00
   -1   19   11     -3.47      0.00
   -1   19   10    -19.28      0.00
   -1   19    9     -2.77      0.00
   -1   19    8      8.00      0.00
   -1   19    7      1.11      0.00
   -1   19    6     -6.67      0.00
   -1   19    5      6.00      0.00
   -1   19    4      8.24      0.00
   -1   19    3      3.51      0.00
   -1   19    2    -10.95      0.00
   -1   19    1      3.90      0.00
    1   19    0      1.06      0.00
    1   19    1     10.36      0.00
    1   19    2    -10.92      0.00
    1   19    3      3.97      0.00
    1   19    4      6.37      0.00
    1   19    5     -6.43      0.00
    1   19    6     -3.40      0.00
    1   19    7      3.30      0.00
    1   19    8     14.52      0.00
    1   19    9    -13.35      0.00
    1   19   10     -3.62      0.00
    1   19   11     -3.46      0.00
    1   19   12     -7.42      0.00
    1   19   13     11.72      0.00
    1   19   14     -4.30      0.00
    1   19   15     -2.17      0.00
    1   19   16     -6.23      0.00
    1   19   17     -7.12      0.00
   -1   21   15      1.70      0.00
   -1   21   14     11.02      0.00
   -1   21   13     -0.98      0.00
   -1   21   12     -0.12      0.00
   -1   21   11     10.26      0.00
   -1   21   10     -1.83      0.00
   -1   21    9    -11.84      0.00
   -1   21    8     -8.75      0.00
   -1   21    7     -4.90      0.00
   -1   21    6      3.24      0.00
   -1   21    5     17.68      0.00
   -1   21    4      6.66      0.00
   -1   21    3      2.98      0.00
   -1   21    2      0.99      0.00
   -1   21    1     -6.27      0.00
    1   21    0      2.93      0.00
    1   21    1     -6.62      0.00
    1   21    2      1.60      0.00
    1   21    3      7.23      0.00
    1   21    4     -7.18      0.00
    1   21    5     -7.70      0.00
    1   21    6      3.16      0.00
    1   21    7      1.72      0.00
    1   21    8     -8.92      0.00
    1   21    9     10.22      0.00
    1   21   10      4.74      0.00
    1   21   11      7.44      0.00
    1   21   12     -6.67      0.00
    1   21   13      2.92      0.00
    1   21   14     -8.97      0.00
   -1   23   10     -3.82      0.00
   -1   23    9     -1.40      0.00
   -1   23    8      6.31      0.00
   -1   23    7      4.38      0.00
   -1   23    6     -2.84      0.00
   -1   23    5     -8.75      0.00
   -1   23    4    -13.21      0.00
   -1   23    3     -1.30      0.00
   -1   23    2      9.09      0.00
   -1   23    1      1.52      0.00
    1   23    0    -10.82      0.00
    1   23    1      4.61      0.00
    1   23    2      4.32      0.00
    1   23    3      7.68      0.00
    1   23    4     -3.04      0.00
    1   23    5     10.94      0.00
    1   23    6     -3.38      0.00
    1   23    7    -10.78      0.00
    1   23    8    -22.16      0.00
    1   23    9     -1.21      0.00
   -2    0   28     -2.21      0.00
   -2    0   26     -9.54      0.00
   -2    0   24     12.58      0.00
   -2    0   22      4.94      0.00
   -2    0   20     14.03      0.00
   -2    0   18     -3.82      0.00
   -2    0   16    -16.54      0.00
   -2    0   14    -17.16      0.00
   -2    0   12     11.23      0.00
   -2    0   10   -138.90      0.00
   -2    0    8    256.69      0.00
   -2    0    6    -81.68      0.00
   -2    0    4     74.13      0.00
    2    0    2    265.55      0.00
    2    0    6   -143.87      0.00
    2    0    8     26.25      0.00
    2    0   10    -63.19      0.00
    2    0   12     10.83      0.00
    2    0   14    -21.01      0.00
    2    0   16      2.79      0.00
    2    0   18    -22.35      0.00
    2    0   20     22.91      0.00
    2    0   22    -18.60      0.00
    2    0   24      2.82      0.00
    2    0   26     -5.01      0.00
   -2    2   28    -13.23      0.00
   -2    2   27    -14.30      0.00
   -2    2   26     -0.67      0.00
   -2    2   25      0.30      0.00
   -2    2   24      5.34      0.00
   -2    2   23     -5.09      0.00
   -2    2   22     -3.51      0.00
   -2    2   21     10.21      0.00
   -2    2   20      3.29      0.00
   -2    2   19     -5.60      0.00
   -2    2   18     -9.60      0.00
   -2    2   17     10.18      0.00
   -2    2   16     30.99      0.00
   -2    2   15    -15.57      0.00
   -2    2   14    -45.32      0.00
   -2    2   13     22.15      0.00
   -2    2   12     18.00      0.00
   -2    2   11     17.41      0.00
   -2    2   10     38.46      0.00
   -2    2    9     11.30      0.00
   -2    2    8    -50.85      0.00
   -2    2    7    171.71      0.00
   -2    2    6     63.34      0.00
   -2    2    5    215.99      0.00
   -2    2    4    -48.46      0.00
   -2    2    2    124.83      0.00
   -2    2    1   -370.83      0.00
    2    2    0   -241.63      0.00
    2    2    1    -27.26      0.00
    2    2    2    -89.69      0.00
    2    2    3   -282.84      0.00
    2    2    4     25.67      0.00
    2    2    5    114.18      0.00
    2    2    6     21.42      0.00
    2    2    7    -11.12      0.00
    2    2    8     31.56      0.00
    2    2    9     19.91      0.00
    2    2   10    -26.07      0.00
    2    2   11     38.45      0.00
    2    2   12     38.67      0.00
    2    2   13     -8.80      0.00
    2    2   14     -6.78      0.00
    2    2   15    -11.74      0.00
    2    2   16      2.77      0.00
    2    2   17     11.60      0.00
    2    2   18      4.86      0.00
    2    2   19      6.32      0.00
    2    2   20      3.71      0.00
    2    2   21     -1.50      0.00
    2    2   22     -3.82      0.00
    2    2   23     10.55      0.00
    2    2   24     -2.25      0.00
    2    2   25     -5.40      0.00
    2    2   26      2.12      0.00
   -2    4   28     -1.49      0.00
   -2    4   27     -4.01      0.00
   -2    4   26     -2.81      0.00
   -2    4   25     12.94      0.00
   -2    4   24      4.90      0.00
   -2    4   23      9.75      0.00
   -2    4   22     -4.75      0.00
   -2    4   21    -11.07      0.00
   -2    4   20     15.53      0.00
   -2    4   19     -1.41      0.00
   -2    4   18     -4.59      0.00
   -2    4   17     13.02      0.00
   -2    4   16     -4.04      0.00
   -2    4   15      8.25      0.00
   -2    4   14     11.80      0.00
   -2    4   13      8.60      0.00
   -2    4   12    -43.61      0.00
   -2    4   11    -93.61      0.00
   -2    4   10     36.90      0.00
   -2    4    9     32.11      0.00
   -2    4    8      4.67      0.00
   -2    4    7    -69.67      0.00
   -2    4    6     75.80      0.00
   -2    4    4   -132.53      0.00
   -2    4    3     35.84      0.00
   -2    4    2     76.68      0.00
   -2    4    1     68.14      0.00
    2    4    0   -101.67      0.00
    2    4    1     -8.85      0.00
    2    4    2     62.20      0.00
    2    4    3    118.00      0.00
    2    4    4    -43.52      0.00
    2    4    5     17.52      0.00
    2    4    6    -51.10      0.00
    2    4    7   -114.91      0.00
    2    4    8      2.26      0.00
    2    4    9     23.65      0.00
    2    4   10     80.43      0.00
    2    4   11    -44.58      0.00
    2    4   12    -15.45      0.00
    2    4   13     10.95      0.00
    2    4   14      6.94      0.00
    2    4   15     -8.80      0.00
    2    4   16      2.52      0.00
    2    4   17     -5.11      0.00
    2    4   18     -9.81      0.00
    2    4   19     -8.96      0.00
    2    4   20     13.59      0.00
    2    4   21     12.82      0.00
    2    4   22     -4.34      0.00
    2    4   23     -3.77      0.00
    2    4   24      0.09      0.00
    2    4   25     -6.26      0.00
    2    4   26      3.93      0.00
   -2    6   27      4.13      0.00
   -2    6   26      5.88      0.00
   -2    6   25    -13.88      0.00
   -2    6   24      1.74      0.00
   -2    6   23     15.40      0.00
   -2    6   22     -6.08      0.00
   -2    6   21     16.75      0.00
   -2    6   20     -0.54      0.00
   -2    6   19    -14.57      0.00
   -2    6   18      8.49      0.00
   -2    6   17     13.82      0.00
   -2    6   16    -17.73      0.00
   -2    6   15     -8.08      0.00
   -2    6   14     21.61      0.00
   -2    6   13     14.50      0.00
   -2    6   12    -16.05      0.00
   -2    6   11    -15.82      0.00
   -2    6   10     11.24      0.00
   -2    6    9     -2.82      0.00
   -2    6    8     62.12      0.00
   -2    6    7     12.20      0.00
   -2    6    6     30.25      0.00
   -2    6    5     20.02      0.00
   -2    6    4    118.11      0.00
   -2    6    3     40.69      0.00
   -2    6    2    -37.81      0.00
   -2    6    1    -51.43      0.00
    2    6    0   -124.94      0.00
    2    6    1    135.86      0.00
    2    6    2    196.89      0.00
    2    6    3    -79.60      0.00
    2    6    4      2.76      0.00
    2    6    5    -30.03      0.00
    2    6    6    -47.17      0.00
    2    6    7     33.39      0.00
    2    6    8     36.92      0.00
    2    6    9      6.02      0.00
    2    6   10     19.28      0.00
    2    6   11     -2.71      0.00
    2    6   12    -12.19      0.00
    2    6   13      9.91      0.00
    2    6   14      8.11      0.00
    2    6   15      9.08      0.00
    2    6   16    -11.33      0.00
    2    6   17     -3.18      0.00
    2    6   18      2.68      0.00
    2    6   19      9.87      0.00
    2    6   20    -13.74      0.00
    2    6   21      5.28      0.00
    2    6   22     -8.57      0.00
    2    6   23     -1.50      0.00
    2    6   24     13.13      0.00
    2    6   25      5.65      0.00
   -2    8   26     -8.46      0.00
   -2    8   25     -9.33      0.00
   -2    8   24      1.97      0.00
   -2    8   23      0.30      0.00
   -2    8   22      5.36      0.00
   -2    8   21     -2.18      0.00
   -2    8   20      5.25      0.00
   -2    8   19     -8.97      0.00
   -2    8   18     -2.57      0.00
   -2    8   17     18.73      0.00
   -2    8   16     -5.88      0.00
   -2    8   15     -9.07      0.00
   -2    8   14      3.18      0.00
   -2    8   13    -10.04      0.00
   -2    8   12    -15.61      0.00
   -2    8   11     22.80      0.00
   -2    8   10     -3.87      0.00
   -2    8    9     44.32      0.00
   -2    8    8      0.14      0.00
   -2    8    7    -82.87      0.00
   -2    8    6    -24.14      0.00
   -2    8    5     84.76      0.00
   -2    8    4     63.88      0.00
   -2    8    3     -0.33      0.00
   -2    8    2    -71.12      0.00
   -2    8    1     26.62      0.00
    2    8    0     24.78      0.00
    2    8    1     63.73      0.00
    2    8    2    -63.97      0.00
    2    8    3    -71.94      0.00
    2    8    4    -22.09      0.00
    2    8    5     13.85      0.00
    2    8    6      4.37      0.00
    2    8    7     48.91      0.00
    2    8    8     22.07      0.00
    2    8    9    -13.44      0.00
    2    8   10      1.24      0.00
    2    8   11     16.31      0.00
    2    8   12    -17.13      0.00
    2    8   13    -18.49      0.00
    2    8   14      6.31      0.00
    2    8   15    -10.53      0.00
    2    8   16     -6.46      0.00
    2    8   17      7.80      0.00
    2    8   18      2.54      0.00
    2    8   19     11.52      0.00
    2    8   20      7.09      0.00
    2    8   21     -4.60      0.00
    2    8   22     -6.95      0.00
    2    8   23     -1.88      0.00
    2    8   24      5.43      0.00
   -2   10   26     -1.81      0.00
   -2   10   25      8.66      0.00
   -2   10   24    -18.33      0.00
   -2   10   23      2.10      0.00
   -2   10   22      3.30      0.00
   -2   10   21     -3.13      0.00
   -2   10   20      4.18      0.00
   -2   10   19      7.39      0.00
   -2   10   18     -9.19      0.00
   -2   10   17     -3.90      0.00
   -2   10   16     -1.54      0.00
   -2   10   15     -0.09      0.00
   -2   10   14      8.16      0.00
   -2   10   13    -20.81      0.00
   -2   10   12     -1.53      0.00
   -2   10   11    -21.49      0.00
   -2   10   10     -3.84      0.00
   -2   10    9      8.12      0.00
   -2   10    8     35.22      0.00
   -2   10    7    -35.15      0.00
   -2   10    6    -64.75      0.00
   -2   10    5     58.09      0.00
   -2   10    4    -23.66      0.00
   -2   10    3    -34.01      0.00
   -2   10    2     61.06      0.00
   -2   10    1     23.00      0.00
    2   10    0    -23.22      0.00
    2   10    1    -46.61      0.00
    2   10    2      7.09      0.00
    2   10    3    -16.04      0.00
    2   10    4     -0.77      0.00
    2   10    5     43.48      0.00
    2   10    6    -21.54      0.00
    2   10    7    -10.82      0.00
    2   10    8     14.82      0.00
    2   10    9    -10.30      0.00
    2   10   10     11.73      0.00
    2   10   11      8.13      0.00
    2   10   12     -2.59      0.00
    2   10   13    -10.33      0.00
    2   10   14      8.90      0.00
    2   10   15     -3.86      0.00
    2   10   16     -4.04      0.00
    2   10   17      6.83      0.00
    2   10   18     -4.14      0.00
    2   10   19    -15.12      0.00
    2   10   20     -1.94      0.00
    2   10   21      4.73      0.00
    2   10   22     -2.67      0.00
    2   10   23      0.73      0.00
    2   10   24      6.30      0.00
   -2   12   24      1.30      0.00
   -2   12   23    -12.07      0.00
   -2   12   22      2.14      0.00
   -2   12   21     -2.51      0.00
   -2   12   20      2.42      0.00
   -2   12   19      8.47      0.00
   -2   12   18     -4.39      0.00
   -2   12   17      5.19      0.00
   -2   12   16     -2.85      0.00
   -2   12   15      3.01      0.00
   -2   12   14     19.05      0.00
   -2   12   13     -8.49      0.00
   -2   12   12    -14.05      0.00
   -2   12   11     -0.85      0.00
   -2   12   10    -34.05      0.00
   -2   12    9     -8.41      0.00
   -2   12    8     12.97      0.00
   -2   12    7      4.60      0.00
   -2   12    6     50.77      0.00
   -2   12    5      4.81      0.00
   -2   12    4      8.83      0.00
   -2   12    3      8.45      0.00
   -2   12    2    -17.65      0.00
   -2   12    1     11.46      0.00
    2   12    0     25.59      0.00
    2   12    1     17.64      0.00
    2   12    2    -12.67      0.00
    2   12    3     30.74      0.00
    2   12    4      4.74      0.00
    2   12    5      0.06      0.00
    2   12    6     12.03      0.00
    2   12    7    -18.43      0.00
    2   12    8    -10.47      0.00
    2   12    9     14.73      0.00
    2   12   10    -25.40      0.00
    2   12   11      6.40      0.00
    2   12   12     -2.27      0.00
    2   12   13     -7.45      0.00
    2   12   14     24.75      0.00
    2   12   15     -5.10      0.00
    2   12   16     -1.22      0.00
    2   12   17      1.67      0.00
    2   12   18     -3.55      0.00
    2   12   19     -1.83      0.00
    2   12   20      4.38      0.00
    2   12   21     -0.03      0.00
    2   12   22      0.88      0.00
    2   12   23     -9.45      0.00
   -2   14   23      2.43      0.00
   -2   14   22      0.56      0.00
   -2   14   21     -1.32      0.00
   -2   14   20     -4.63      0.00
   -2   14   19     -5.54      0.00
   -2   14   18     -6.91      0.00
   -2   14   17      5.72      0.00
   -2   14   16    -11.58      0.00
   -2   14   15     -2.61      0.00
   -2   14   14     -6.14      0.00
   -2   14   13     -5.34      0.00
   -2   14   12     10.56      0.00
   -2   14   11     -1.99      0.00
   -2   14   10     -1.46      0.00
   -2   14    9    -13.87      0.00
   -2   14    8     -3.66      0.00
   -2   14    7     -8.32      0.00
   -2   14    6    -13.36      0.00
   -2   14    5    -10.01      0.00
   -2   14    4      5.71      0.00
   -2   14    3     18.23      0.00
   -2   14    2    -23.86      0.00
   -2   14    1     -4.52      0.00
    2   14    0     14.22      0.00
    2   14    1    -21.63      0.00
    2   14    2      1.94      0.00
    2   14    3     44.05      0.00
    2   14    4     -4.13      0.00
    2   14    5      8.83      0.00
    2   14    6    -12.86      0.00
    2   14    7    -28.95      0.00
    2   14    8     -4.05      0.00
    2   14    9     -5.99      0.00
    2   14   10      5.74      0.00
    2   14   11      2.25      0.00
    2   14   12     -3.04      0.00
    2   14   13     -2.74      0.00
    2   14   14     -2.51      0.00
    2   14   15     -5.66      0.00
    2   14   16     -1.87      0.00
    2   14   17     -1.90      0.00
    2   14   18     -0.31      0.00
    2   14   19      0.15      0.00
    2   14   20    -15.14      0.00
    2   14   21      2.23      0.00
   -2   16   21      2.58      0.00
   -2   16   20      4.50      0.00
   -2   16   19    -11.43      0.00
   -2   16   18    -16.32      0.00
   -2   16   17     -6.40      0.00
   -2   16   16      7.25      0.00
   -2   16   15     -6.68      0.00
   -2   16   14      3.68      0.00
   -2   16   13     -0.26      0.00
   -2   16   12      4.84      0.00
   -2   16   11     -5.15      0.00
   -2   16   10     -4.09      0.00
   -2   16    9      4.17      0.00
   -2   16    8     -6.16      0.00
   -2   16    7     16.55      0.00
   -2   16    6      1.00      0.00
   -2   16    5      6.43      0.00
   -2   16    4      5.61      0.00
   -2   16    3     -3.24      0.00
   -2   16    2      6.59      0.00
   -2   16    1    -12.37      0.00
    2   16    0    -23.16      0.00
    2   16    1     -7.68      0.00
    2   16    2     18.78      0.00
    2   16    3      0.93      0.00
    2   16    4     12.32      0.00
    2   16    5      8.89      0.00
    2   16    6     -2.40      0.00
    2   16    7    -17.58      0.00
    2   16    8     20.01      0.00
    2   16    9     15.93      0.00
    2   16   10     -4.70      0.00
    2   16   11     -8.82      0.00
    2   16   12      9.34      0.00
    2   16   13      2.93      0.00
    2   16   14     -7.06      0.00
    2   16   15      4.34      0.00
    2   16   16      2.67      0.00
    2   16   17    -10.66      0.00
    2   16   18     -2.28      0.00
    2   16   19      1.90      0.00
   -2   18   19     12.97      0.00
   -2   18   18      8.35      0.00
   -2   18   17     11.92      0.00
   -2   18   16      3.07      0.00
   -2   18   15      6.65      0.00
   -2   18   14     15.43      0.00
   -2   18   13      2.44      0.00
   -2   18   12    -15.23      0.00
   -2   18   11      1.94      0.00
   -2   18   10      9.33      0.00
   -2   18    9     17.64      0.00
   -2   18    8     -8.65      0.00
   -2   18    7    -15.01      0.00
   -2   18    6      8.70      0.00
   -2   18    5    -35.32      0.00
   -2   18    4     -1.74      0.00
   -2   18    3     38.03      0.00
   -2   18    2      6.79      0.00
   -2   18    1     -2.68      0.00
    2   18    0     -9.46      0.00
    2   18    1      2.15      0.00
    2   18    2    -16.63      0.00
    2   18    3     -7.75      0.00
    2   18    4      0.62      0.00
    2   18    5    -10.76      0.00
    2   18    6     20.61      0.00
    2   18    7      4.12      0.00
    2   18    8     -6.33      0.00
    2   18    9      5.21      0.00
    2   18   10     -7.39      0.00
    2   18   11     -9.20      0.00
    2   18   12    -11.71      0.00
    2   18   13     -2.05      0.00
    2   18   14      1.03      0.00
    2   18   15     10.70      0.00
    2   18   16      9.07      0.00
   -2   20   17      9.07      0.00
   -2   20   16     -8.38      0.00
   -2   20   15      0.32      0.00
   -2   20   14     13.84      0.00
   -2   20   13     -8.01      0.00
   -2   20   12    -14.96      0.00
   -2   20   11      7.69      0.00
   -2   20   10      9.13      0.00
   -2   20    9      2.34      0.00
   -2   20    8      2.58      0.00
   -2   20    7     -8.53      0.00
   -2   20    6     -2.65      0.00
   -2   20    5     -0.89      0.00
   -2   20    4      2.30      0.00
   -2   20    3      2.63      0.00
[truncated: 4,053,472 more chars]
